# Supplementary material for: European agroforestry has no unequivocal effect on biodiversity: a time-cumulative meta-analysis
Source: BMC Ecol Evol. 2021 Oct 23;21:193. doi: 10.1186/s12862-021-01911-9 (PMC8541809; doi:10.1186/s12862-021-01911-9)
Supplement: Supplementary file 1 — Additional file 1. Literature Search Screening. It contains meta information about the abbreviations and the list of literature that was screened: 1439 rows - one row per study - and 14 columns containing information on author, title and journal as well as the inclusion and exclusion criteria. [file 12862_2021_1911_MOESM1_ESM.ods]

## Sheet: Meta_information
﻿European agroforestry has no unequivocal effect on biodiversity: a time-cumulative meta-analysis
﻿Anne-Christine Mupepele, Matteo Keller, Carsten F. Dormann
﻿Appendix1_LiteratureSearch_Screening
Columns specifier of the literature screening sheet	Abbreviations used in the columns	Explanation of the abbreviations
Source	Web of Science (WOS), Google search engine (Google), References from publications found by the literature search (Ref)
	WOS_Search1	WOS Search by Amelie Goebel on 6 January 2016 with a different search term
	WOS_Search2	WOS Search by Anne Mupepele on 15 September 2016
	WOS_Search3	WOS Search by Matteo Keller in March 2018 (publications from 2010 - 2018)
	WOS_Search4	WOS Search by Anne Mupepele on 1 August 2018 (publications before 2010)
	WOS_Search5	WOS Search by Anne Mupepele on 5 February 2019 (publications from 2018-2019)
	WOS_Search6	WOS Search by Anne Mupepele on 14 February 2020 (publications from 2019-2020)
In/Out	In, Out	specifying whether a study was included in the meta-analysis (in) or excluded (out)
Decision T/A	T, A, FT	specifying whether the decision to exclude a study was based on title (T), abstract (A) or full-text reading (FT)
Exclusion Criteria	nB	no biodiversity was considered in the publication
	nEU	study sites were not in Europe
	nA	there was no agroforestry system included (according to our definition of agroforestry, given in the article)
	wa	the study did not consider wild animals but only domestic ones
	conc	the study was conceptual and not based on primary data
	nCS	no control site
	nAccess	we did not have access to the study with the subscription of the University of Freiburg or via personal communication
	L
	M
	nDat	not enough data available to extract information necessary for Meta-analysis
	dupl	either study or data were duplicated
	Review	Reviews were excluded, but checked for further references
AU		Authors of the Study
TI		Title of the Study
SO		Source where the publication can be found (e.g. the journal name)
PD		Publication Day (or Month)
PY		Publication Year
AB		Abstract
CT		Conference title
CY		Conference year
CL		Place of the publication (city)
UT		Web of Science Object Identifier

## Sheet: Literature_screening
Investigator	Database_Search_Date	Source	In/Out	Decision T/A	Exclusion Criteria	AU	TI	SO	AB	CT	CY	CL	UT
Anne_Mupepele	15 September 2016	WOS_Search4	Out	T	nAgro	Kuiper, J	A checklist approach to evaluate the contribution of organic farms to landscape quality	AGRICULTURE ECOSYSTEMS & ENVIRONMENT	Criteria need to be developed to evaluate the cultural environment of European rural landscapes. The goal is to evaluate and encourage the contribution of organic farming to sustainable landscape quality. Two sets of criteria were used to evaluate the quality of the cultural environment, non-expert and expert values. The non-expert values consisted of criteria for the appreciation of the present …
Amelie_Goebel	06 Januar 2016	WOS_Search1	Out	T	nAgro	Scali, Stefano; Gentilli, Augusto	A comparison of main heathlands in northern Italy and their importance for amphibian populations.	Biota (Race)
Amelie_Goebel	06 Januar 2016	WOS_Search1	Out	FT	nDat	Smith, Jo; Pearce, Bruce D.; Wolfe, Martin S.	A European perspective for developing modern multifunctional agroforestry systems for sustainable intensification	RENEWABLE AGRICULTURE AND FOOD SYSTEMS	One of the key questions of primary importance to global agriculture and food security is how to optimize sustainable intensification to balance competing demands on land for food and energy production, while ensuring the provision of ecosystem services and maintaining or increasing yields. Integrating trees and agriculture through agroforestry has been attracting increasing interest as an agroec…
Amelie_Goebel	06 Januar 2016	WOS_Search1	Out	T	nAgro	Bradshaw, RHW; Hannon, GE; Lister, AM	A long-term perspective on ungulate-vegetation interactions	FOREST ECOLOGY AND MANAGEMENT
Anne_Mupepele	15 September 2016	WOS_Search4	Out	T	nAgro	Vanhoorne, R	A micro- and macrobotanical study of two Middle Weichselian, fluviatile deposits in the loam area of Middle Belgium	BELGIAN JOURNAL OF BOTANY
Amelie_Goebel	06 Januar 2016	WOS_Search1	Out	FT	nBiodiv	Shakesby, RA; Coelho, COA; Schnabel, S; Keizer, JJ; Clarke, MA; Contador, JFL; Walsh, RPD; Ferreira, AJD; Doerr, SH	A ranking methodology for assessing relative erosion risk and its application to dehesas and montados in Spain and Portugal	LAND DEGRADATION & DEVELOPMENT
Anne_Mupepele	15 September 2016	WOS_Search4	Out	T	nEu	Sulak, Adriana; Huntsinger, Lynn; Standiford, Richard; Merenlender, Adina; Fairfax, Sally K.	A strategy for oak woodland conservation: The conservation easement in California	Advances in Geoecology
Amelie_Goebel	06 Januar 2016	WOS_Search1	Out	A	nAgro	Peco, B; Sanchez, AM; Azcarate, FM	Abandonment in grazing systems: Consequences for vegetation and soil	AGRICULTURE ECOSYSTEMS & ENVIRONMENT	Many dehesa zones in marginal areas are suffering from the abandonment of traditional farming practices. Herbivore grazing affects grassland dynamics, changing the species colonisation and extinction relationships via consumption, mechanical disturbance, seed dispersal and altered soil fertility due to dung-borne nutrient input. This paper analyses changes to floristic composition, species richne…
Anne_Mupepele	15 September 2016	WOS_Search4	Out	T	nAgro	Ruan, CJ; Li, DQ	AFLP fingerprinting analysis of some cultivated varieties of sea buckthorn (Hippophae rhamnoides)	JOURNAL OF GENETICS
Anne_Mupepele	15 September 2016	WOS_Search2	Out	A	nAgro	Evrendilek, F; Ertekin, C	Agricultural sustainability in Turkey: Integrating food, environmental and energy securities	LAND DEGRADATION & DEVELOPMENT	Agricultural production in Turkey is not sustainable due to degradation and loss of croplands, rapid population growth, and inequitable economic growth (poverty and overconsumption). Degrading land uses and management practices disturb the life‐supporting biogeochemical cycles within croplands and between croplands and natural ecosystems by increasing emissions of greenhouse gases (GHGs: CO2, CH4…
Amelie_Goebel	06 Januar 2016	Google	Out	FT	Review	Smith, J	Agroforestry : Reconciling Production with Protection of the Environment A Synopsis of Research Literature	The Organic Research Centre
Amelie_Goebel	06 Januar 2016	WOS_Search1	Out	A	Review	Jose Shibu	Agroforestry for ecosystem services and environmental benefits: an overview	AGROFORESTRY SYSTEMS	Agroforestry systems are believed to provide a number of ecosystem services; however, until recently evidence in the agroforestry literature supporting these perceived benefits has been lacking. This special issue brings together a series of papers from around the globe to address recent findings on the ecosystem services and environmental benefits provided by agroforestry. As prelude to the spec…
Amelie_Goebel	06 Januar 2016	WOS_Search1	Out	FT	conc	VONMAYDELL, HJ	AGROFORESTRY IN CENTRAL, NORTHERN, AND EASTERN-EUROPE	AGROFORESTRY SYSTEMS
Amelie_Goebel	06 Januar 2016	WOS_Search1	Out	FT	Review	Rigueiro-Rodriguez, A.; Fernandez-Nunez, E.; Gonzalez-Hernandez, P.; McAdam, J. H.; Mosquera-Losada, M. R.	Agroforestry Systems in Europe: Productive, Ecological and Social Perspectives	Agroforestry in Europe: Current Status and Future Prospects
Amelie_Goebel	06 Januar 2016	WOS_Search1	Out	FT	conc	Pardini, A.	Agroforestry Systems in Italy: Traditions Towards Modern Management	Agroforestry in Europe: Current Status and Future Prospects
Amelie_Goebel	06 Januar 2016	WOS_Search1	Out	FT	nB	Correal, E.; Erena, M.; Rios, S.; Robledo, A.; Vincente, M.	Agroforestry Systems in Southeastern Spain	Agroforestry in Europe: Current Status and Future Prospects
Amelie_Goebel	06 Januar 2016	Ref	In			G. Barbera, S. Cullotta, G. M. Pizzurro Dipartimento	Agroforestry Systems of Mt Etna, Italy: Biodiversity Analysis at Landscape, Stand and Specific Level
Anne_Mupepele	15 September 2016	WOS_Search4	Out	T	nAgro	Padoa-Schioppa, E; Baietto, M; Bottoni, L; Facchinetti, D; Massa, R	Analysis of hedgerow networks in a regional park of Lombardy: preliminary results	HEDGEROWS OF THE WORLD: THEIR ECOLOGICAL FUNCTIONS IN DIFFERENT LANDSCAPES
Anne_Mupepele	15 September 2016	WOS_Search4	Out	FT	nB	Moga, Cosmin I.; Hartel, Tibor; Ollerer, Kinga	Ancient oak wood-pasture as a habitat for the endangered tree pipit Anthus trivialis	BIOLOGIA
Anne_Mupepele	15 September 2016	WOS_Search4	Out	T	nAgro	Petit, S.; Burel, F.; Winterbottom, S.J.	Application of GIS for analysing the effect of landscape connectivity on the distribution of Abax ater (Vill.) in a hedgerow network.	The spatial dynamics of biodiversity: towards an understanding of spatial patterns & processes in the landscape: proceedings of the fifth annual conference of IALE (UK), the UK region of the International Association for Landscape Ecology, held at the University of Stirling, 9th-12th September 1996.
Anne_Mupepele	15 September 2016	WOS_Search4	Out	T	conc	Marguerie, D; Thenail, C; Le Coeur, D	Armorican bocages and societies: origins, evolution and interactions	HEDGEROWS OF THE WORLD: THEIR ECOLOGICAL FUNCTIONS IN DIFFERENT LANDSCAPES
Anne_Mupepele	15 September 2016	WOS_Search4	Out	FT	nDat	Mosquera-Losada, R; Rigueiro-Rodriguez, A; Rois-Diaz, M; Schuck, A; Van Brusselen, J	Assessing biodiversity on silvopastoral systems across Europe	Integrating Efficient Grassland Farming and Biodiversity
Anne_Mupepele	15 September 2016	WOS_Search2	Out	A	nB	Bunce, R. G. H.; Perez-Sobal, M.; Smith, M.	Assessment of the Extent of Agroforestry Systems in Europe and Their Role Within Transhumance Systems	Agroforestry in Europe: Current Status and Future Prospects	Agroforestry systems are unevenly distributed across Europe and are often linked to transhumance, the seasonal movement of stock which is widely in decline. Whilst the high biodiversity associated with traditional agroforestry is widely recognised, the ecology of modern systems is less well understood. The inherent nature of the agroforestry systems means that it is necessary to know the characte…
Anne_Mupepele	15 September 2016	WOS_Search4	Out	T	nAgro	Mason, Christopher F.	Avian species richness and numbers in the built environment: can new housing developments be good for birds?	BIODIVERSITY AND CONSERVATION
Amelie_Goebel	06 Januar 2016	WOS_Search1	Out	A	nAgro	Paoletti, MG; Boscolo, P; Sommaggio, D	Beneficial insects in fields surrounded by hedgerows in north eastern Italy	BIOLOGICAL AGRICULTURE & HORTICULTURE	Wheat and alfalfa fields, encircled by hedgerows, on a biological farm in the low plains of North East Italy, were investigated to detect the distribution of invertebrates. During 1990, hedgerows, margins and the centre of the field were sampled using sweep nets. The number of predator-parasitoid specimens and species found in the hedgerows was higher than found in the centre of the field. The wh…
Anne_Mupepele	15 September 2016	WOS_Search4	Out	T	nAgro	Wolf, Steven A.; Primmer, Eeva	Between incentives and action: A pilot study of biodiversity conservation competencies for multifunctional forest management in Finland	SOCIETY & NATURAL RESOURCES
Amelie_Goebel	06 Januar 2016	WOS_Search1	Out	FT	nControl	Mosquera-Losada, M. R.; Rodriguez-Barreira, S.; Lopez-Diaz, M. L.; Fernandez-Nunez, E.; Rigueiro-Rodriguez, A.	Biodiversity and silvopastoral system use change in very acid soils	AGRICULTURE ECOSYSTEMS & ENVIRONMENT
Amelie_Goebel	06 Januar 2016	WOS_Search1	Out	FT	nAgro	Petit, S; Usher, MB	Biodiversity in agricultural landscapes: the ground beetle communities of woody uncultivated habitats	BIODIVERSITY AND CONSERVATION	Agricultural landscapes can be defined as mosaics of landscape elements which are affected by farming practices. Woodland habitats, even though they are managed, are amongst the most stable elements of agricultural landscapes and can play a key role in the maintenance of biodiversity. This study of the ground beetle (carabid) communities of woodlands and woody linear features in a Scottish agricu…
Amelie_Goebel	06 Januar 2016	WOS_Search1	Out	A	nAgro	Bengtsson, J; Nilsson, SG; Franc, A; Menozzi, P	Biodiversity, disturbances, ecosystem function and management of European forests	FOREST ECOLOGY AND MANAGEMENT	We review the effects of human impact on biodiversity of European forests in the light of recent views on disturbances and succession in ecosystems, and discuss recent ideas on how biodiversity affects ecosystem functions such as productivity and ecosystem stability. With this as a background we discuss how to better manage European forests for both production and biodiversity. We argue that the …
Anne_Mupepele	15 September 2016	WOS_Search4	Out	T	conc	Scarborough, Helen; Smith, Tim	Biodiversity: linking the habitat action plan for wood-pasture and parkland with the requirements of priority and other species.	English Nature Research Reports
Amelie_Goebel	06 Januar 2016	WOS_Search1	Out	A	nAgro	GORANSSON, G	BIRD FAUNA OF CULTIVATED ENERGY SHRUB FORESTS AT DIFFERENT HEIGHTS	BIOMASS & BIOENERGY	A farmland area in southern Sweden used for cereal production was turned into energy production by growing Salix. The breeding birds were censused in these fields after energy foresting had started and the first harvest was taken. The introduction of Salix virninalis in the fields showed to be favourable for species well adapted to bushy habitats like the marsh warbler. The habitat succession fro…
Anne_Mupepele	15 September 2016	WOS_Search4	Out	T	nAgro	Walker, MP; Dover, JW; Hinsley, SA; Sparks, TH	Birds and green lanes: Breeding season bird abundance, territories and species richness	BIOLOGICAL CONSERVATION
Anne_Mupepele	15 September 2016	WOS_Search2	Out	T	nAgro	Fuller, Robert J.; Atkinson, Philip W.; Garnett, Martin C.; Conway, Greg J.; Bibby, Colin J.; Johnstone, Ian G.	Breeding bird communities in the upland margins (ffridd) of Wales in the mid-1980s	BIRD STUDY
Amelie_Goebel	06 Januar 2016	WOS_Search1	Out	A	nAgro	Orlowski, Grzegorz; Lawniczak, Diana	Changes in breeding bird populations in farmland of south-western Poland between 1977-1979 and 2001	FOLIA ZOOLOGICA	The paper deals with the population changes of birds inhabiting an extensive area (15.8 km(2)) dominated by arable land, Situated on the Silesian Lowland in south-western Poland. The number of territories was established with the use of the mapping method in the years 1977-1979 and 2001. Some changes in habitat and indices of agricultural production occurred between the two Study periods. The 200…
Anne_Mupepele	15 September 2016	WOS_Search2	Out	T	nAgro	Carcaillet, C; Brun, JJ	Changes in landscape structure in the northwestern Alps over the last 7000 years: lessons from soil charcoal	JOURNAL OF VEGETATION SCIENCE
Anne_Mupepele	15 September 2016	WOS_Search2	Out	T	nAgro	Garbutt, RA; Sparks, TH	Changes in the botanical diversity of a species rich ancient hedgerow between two surveys (1971-1998)	BIOLOGICAL CONSERVATION
Anne_Mupepele	15 September 2016	WOS_Search2	Out	T	nAgro	Gomez-Limon, J; Fernandez, JVD	Changes in use and landscape preferences on the agricultural-livestock landscapes of the central Iberian Peninsula (Madrid, Spain)	LANDSCAPE AND URBAN PLANNING
Amelie_Goebel	06 Januar 2016	WOS_Search1	Out	FT	Review	McAdam, J. H.; Burgess, P. J.; Graves, A. R.; Rigueiro-Rodriguez, A.; Mosquera-Losada, M. R.	Classifications and Functions of Agroforestry Systems in Europe	Agroforestry in Europe: Current Status and Future Prospects
Anne_Mupepele	15 September 2016	WOS_Search4	Out	T	nAgro	Silio, L.; Rodriganez, J.; Rodriguez, M. C.; Toro, M. A.	Conservation and selection of Iberian pigs	Conserving biodiversity outside protected areas: The role of traditional agro-ecosystems
Anne_Mupepele	15 September 2016	WOS_Search2	Out	T	nAgro	Grant, Michael J.; Edwards, Mary E.	Conserving idealized landscapes: past history, public perception and future management in the New Forest (UK)	VEGETATION HISTORY AND ARCHAEOBOTANY
Anne_Mupepele	15 September 2016	WOS_Search4	Out	T	nB	Latorre, JG; Garcia-Latorre, J; Sanchez-Picon, A	Dealing with aridity: socio-economic structures and environmental changes in an arid Mediterranean region	LAND USE POLICY
Anne_Mupepele	15 September 2016	WOS_Search4	Out	FT	nDat	Pineda, Francisco D.; Montalvo, Javier	Dehesa systems in the western Mediterranean: Biological diversity in traditional land use systems	Conserving biodiversity outside protected areas: The role of traditional agro-ecosystems
Anne_Mupepele	15 September 2016	WOS_Search4	Out	T	nAgro	Nemethova, Danka	Density-dependent habitat selection in nightingale (Luscinia megarhynchos C. L. B r e h m) in selected windbreaks of SW Slovakia	Ekologia (Bratislava)
Amelie_Goebel	06 Januar 2016	WOS_Search1	Out	FT	nDat	Puerto A; Rico, M	DIFFERENCES BETWEEN OLIGOTROPHIC COMMUNITIES RESULTING FROM OLD-FIELD SUCCESSION IN RELATION TO BEDROCK	VEGETATIO
Anne_Mupepele	15 September 2016	WOS_Search2	Out	T	nAgro	Deckers, B; Verheyen, K; Hermy, M; Muys, B	Differential environmental response of plant functional types in hedgerow habitats	BASIC AND APPLIED ECOLOGY
Anne_Mupepele	15 September 2016	WOS_Search4	Out	T	nB	Klaa, K; Mill, PJ; Incoll, LD	Distribution of small mammals in a silvoarable agroforestry system in Northern England	AGROFORESTRY SYSTEMS
Amelie_Goebel	06 Januar 2016	WOS_Search1	Out	A	nAgro	Fuller, RJ; Chamberlain, DE; Burton, NHK; Gough, SJ	Distributions of birds in lowland agricultural landscapes of England and Wales: How distinctive are bird communities of hedgerows and woodland?	AGRICULTURE ECOSYSTEMS & ENVIRONMENT	Within agricultural landscapes many species of birds depend on hedgerows and woodland, but few studies have examined their relative importance as habitats for breeding birds. Breeding bird communities in hedgerows and woodland in lowland England and Wales were compared in terms of species richness and similarity of species composition. The preference of individual species for hedgerows and woodla…
Amelie_Goebel	06 Januar 2016	WOS_Search1	In			Azul, Anabela Marisa; Castro, Paula; Sousa, Jose Paulo; Freitas, Helena	Diversity and fruiting patterns of ectomycorrhizal and saprobic fungi as indicators of land-use severity in managed woodlands dominated by Quercus suber - a case study from southern Portugal	CANADIAN JOURNAL OF FOREST RESEARCH-REVUE CANADIENNE DE RECHERCHE FORESTIERE
Anne_Mupepele	15 September 2016	WOS_Search4	Out	T	nAgro	Phillips, Martin; Page, Sue; Saratsi, Eirini; Tansey, Kevin; Moore, Kate	Diversity, scale and green landscapes in the gentrification process: Traversing ecological and social science perspectives	APPLIED GEOGRAPHY
Anne_Mupepele	15 September 2016	WOS_Search2	Out	FT	nDat	Barbar, Ziad; Tixier, Marie-Stephane; Cheval, Brigitte; Kreiter, Serge	Does agroforestry affect phytoseiid mite communities in vineyards in the South of France?	Trends in acarology. Proceedings of the 12th International Congress.	The abundance and diversity of phytoseiid mites were surveyed from April to September 2003-2005 in several grape crops in the South of France, with Grenache and Syrah cultivars, co-planted with rows of Sorbus domestica or Pinus pinea and in plots with monocultures of grapes. Densities of phytoseiid mites differed on the two tree species. Pinus pinea seemed to be a better host than S. domestica. T…
Anne_Mupepele	15 September 2016	WOS_Search2	Out	T	nAgro	Delfino, M; Bailon, S	Early Pleistocene herpetofauna from Cava Dell'Erba and Cava Pirro (Apulia, Southern Italy)	HERPETOLOGICAL JOURNAL
Amelie_Goebel	06 Januar 2016	WOS_Search1	Out	A	nAgro	Quinkenstein, Ansgar; Woellecke, Jens; Boehm, Christian; Gruenewald, Holger; Freese, Dirk; Schneider, Bernd Uwe; Huettl, Reinhard F.	Ecological benefits of the alley cropping agroforestry system in sensitive regions of Europe	ENVIRONMENTAL SCIENCE & POLICY	Alley cropping is an agroforestry system that offers a promising land use alternative for the temperate zone. On the same field, the sustainable production of food and biomass is possible, while simultaneously, especially in marginal areas, the ecological function of the landscape can be improved. Thus, alley cropping corresponds with the increasing demand for renewable energy resources and for a…
Anne_Mupepele	15 September 2016	WOS_Search2	Out	T	nAgro	BLONDEL, J	ECOLOGICAL INCIDENCE OF REFORESTATION ON BREEDING BIRD COMMUNITIES - CASE OF MONT VENTOUX (SOUTH OF FRANCE)	ANNALES DES SCIENCES FORESTIERES
Anne_Mupepele	15 September 2016	WOS_Search4	Out	T	nAgro	Jakucs, E	Ectomycorrhizae of Populus alba L. in South Hungary	PHYTON-ANNALES REI BOTANICAE
Anne_Mupepele	15 September 2016	WOS_Search2	In			Akbulut, S; Keten, A; Stamps, WT	Effect of alley cropping on crops and arthropod diversity in Duzce, Turkey	JOURNAL OF AGRONOMY AND CROP SCIENCE
Anne_Mupepele	15 September 2016	WOS_Search4	Out	T	nAgro	Merckx, Thomas; Feber, Ruth E.; Dulieu, Rebecca L.; Townsend, Martin C.; Parsons, Mark S.; Bourn, Nigel A. D.; Riordan, Philip; MacDonald, David W.	Effect of field margins on moths depends on species mobility: Field-based evidence for landscape-scale conservation	AGRICULTURE ECOSYSTEMS & ENVIRONMENT
Anne_Mupepele	15 September 2016	WOS_Search2	Out	FT	Review	Burgess, P. J.	Effects of agroforestry on farm biodiversity in the UK	Scottish Forestry
Amelie_Goebel	06 Januar 2016	WOS_Search1	Out	A	nAgro	Barbar, Ziad; Tixier, Marie-Stephane; Cheval, Brigitte; Kreiter, Serge	Effects of agroforestry on phytoseiid mite communities (Acari : Phytoseiidae) in vineyards in the South of France	EXPERIMENTAL AND APPLIED ACAROLOGY	The abundance and diversity of phytoseiid mites were surveyed from April to September 2003 to 2005 in vineyards (Grenache and Syrah cultivars) co-planted with rows of Sorbus domestica or Pinus pinea and in monoculture plots of grapes in the South of France. Densities of phytoseiid mites were different on the two tree species, with P. pinea a more suitable host than S. domestica. Typhlodromus (Typ…
Amelie_Goebel	06 Januar 2016	WOS_Search1	Out	FT	nAgro	Bokdam, J; Gleichman, JM	Effects of grazing by free-ranging cattle on vegetation dynamics in a continental north-west European heathland	JOURNAL OF APPLIED ECOLOGY
Anne_Mupepele	15 September 2016	WOS_Search4	Out	T	nB	Plieninger, T; Pulido, FJ; Schaich, H	Effects of land-use and landscape structure on holm oak recruitment and regeneration at farm level in Quercus ilex L. dehesas	JOURNAL OF ARID ENVIRONMENTS
Anne_Mupepele	15 September 2016	WOS_Search4	In			Razola, Irene; Rey Benayas, Jose M.	Effects of woodland islets introduced in a Mediterranean agricultural landscape on local bird communities.	Web Ecology
Anne_Mupepele	15 September 2016	WOS_Search2	Out	T	nAgro	Faiers, A; Bailey, A	Evaluating canalside hedgerows to determine future interventions	JOURNAL OF ENVIRONMENTAL MANAGEMENT
Anne_Mupepele	15 September 2016	WOS_Search4	Out	T	nAgro	Smit, Christian; den Ouden, Jan; Diaz, Mario	Facilitation of Quercus ilex recruitment by shrubs in Mediterranean open woodlands	JOURNAL OF VEGETATION SCIENCE
Anne_Mupepele	15 September 2016	WOS_Search2	Out	T	nAgro	Deckers, B; Hermy, M; Muys, B	Factors affecting plant species composition of hedgerows: relative importance and hierarchy	ACTA OECOLOGICA-INTERNATIONAL JOURNAL OF ECOLOGY
Anne_Mupepele	15 September 2016	WOS_Search2	Out	T	nAgro	Dubois, Glenn F.; Vignon, Vincent; Delettre, Yannick R.; Rantier, Yann; Vernon, Philippe; Burel, Francoise	Factors affecting the occurrence of the endangered saproxylic beetle Osmoderma eremita (Scopoli, 1763) (Coleoptera: Cetoniidae) in an agricultural landscape	LANDSCAPE AND URBAN PLANNING
Anne_Mupepele	15 September 2016	WOS_Search2	Out	T	nAgro	Campagne, Pascal; Roche, Philip; Tatoni, Thierry	Factors explaining shrub species distribution in hedgerows of a mountain landscape	AGRICULTURE ECOSYSTEMS & ENVIRONMENT
Amelie_Goebel	06 Januar 2016	WOS_Search1	Out	FT	nAgro	Wehling, Stephan; Diekmann, Martin	Factors influencing the spatial distribution of forest plant species in hedgerows of North-western Germany	BIODIVERSITY AND CONSERVATION
Anne_Mupepele	15 September 2016	WOS_Search4	Out	T	nAgro	Marshall, EJR; Moonen, AC	Field margins in northern Europe: their functions and interactions with agriculture	AGRICULTURE ECOSYSTEMS & ENVIRONMENT
Anne_Mupepele	15 September 2016	WOS_Search4	Out	T	nAgro	Marchetti, M; Campaiola, F; Lozupone, G; Tosi, V	Forest clearings, margins and mixed area survey for diversity assessment in the Ligurian inventory (northern Italy)	ASSESSMENT OF BIODIVERSITY FOR IMPROVED FOREST PLANNING
Amelie_Goebel	06 Januar 2016	WOS_Search1	Out	T	nAgro	Fontaine, C; Lovett, PN; Sanou, H; Maley, J; Bouvet, JM	Genetic diversity of the shea tree (Vitellaria paradoxa C.F. Gaertn), detected by RAPD and chloroplast microsatellite markers	HEREDITY
Anne_Mupepele	15 September 2016	WOS_Search4	Out	T	nAgro	Vinuesa, P; Rademaker, JLW; de Bruijn, FJ; Werner, D	Genotypic characterization of Bradyrhizobium strains nodulating endemic woody legumes of the Canary Islands by PCR-restriction fragment length polymorphism analysis of genes encoding 16S rRNA (16S rDNA) and 16S-23S rDNA intergenic spacers, repetitive extragenic palindromic PCR genomic fingerprinting, and partial 16S rDNA sequencing	APPLIED AND ENVIRONMENTAL MICROBIOLOGY
Amelie_Goebel	06 Januar 2016	WOS_Search1	Out	A	nB	Reynolds, SG; Batello, C; Baas, S; Mack, S	Grassland and forage to improve livelihoods and reduce poverty	Grassland: A Global Resource	Rapid urbanization has increased demand for forages for peri-urban smallholder dairies. In temperate areas provision of reliable winter fodder or feed remains the biggest need. 3. Greater use can be made of forages under tree crops and agroforestry systems. The food potential of grassland plants in semi-arid areas is neglected. 4. Management of extensive grasslands must consider the public good a…
Anne_Mupepele	15 September 2016	WOS_Search2	Out	T	nAgro	Gimeno, BS; Bermejo, V; Sanz, J; de la Torre, D; Elvira, S	Growth response to ozone of annual species from Mediterranean pastures	ENVIRONMENTAL POLLUTION
Anne_Mupepele	15 September 2016	WOS_Search4	Out	T	nB	Plieninger, T	Habitat loss, fragmentation, and alteration - Quantifying the impact of land-use changes on a Spanish dehesa landscape by use of aerial photography and GIS	LANDSCAPE ECOLOGY
Anne_Mupepele	15 September 2016	WOS_Search4	Out	T	nAgro	Newman, SM	Hazel as a farm crop in the UK: Biodiversity, management and economics	PROCEEDINGS OF THE FIFTH INTERNATIONAL CONGRESS ON HAZELNUT
Anne_Mupepele	15 September 2016	WOS_Search2	Out	T	nAgro	Casado, MA; Castro, I; Ramirez-Sanz, L; Costa-Tenorio, M; de Miguel, JM; Pineda, FD	Herbaceous plant richness and vegetation cover in Mediterranean grasslands and shrublands	PLANT ECOLOGY
Amelie_Goebel	06 Januar 2016	WOS_Search1	Out	FT	nA	Sergio, F; Bogliani, G	Hobby nest-site selection and productivity in relation to intensive agriculture and forestry	JOURNAL OF WILDLIFE MANAGEMENT
Amelie_Goebel	06 Januar 2016	WOS_Search1	Out	A	nAgro	Martin, M. A.; Alvarez, J. B.; Mattioni, C.; Cherubini, M.; Villani, F.; Martin, L. M.	Identification and characterisation of traditional chestnut varieties of southern Spain using morphological and simple sequence repeat (SSRs) markers	ANNALS OF APPLIED BIOLOGY	The maintenance of plant genetic resources requires the identification of places and agroforestry systems that support high levels of genetic diversity. The aim of this work was to clarify the number and names of chestnut (Castanea sativa) cultivars in the south of Spain. Accordingly, 100 grafted chestnut trees corresponding to 34 traditional names were evaluated using 10 qualitative morphologica…
Amelie_Goebel	06 Januar 2016	WOS_Search1	Out	A	nAgro	Tixier, Marie-Stephane; Kreiter, Serge; Cheval, Brigitte; Guichou, Sabine; Auger, Philippe; Bonafos, Romain	Immigration of phytoseiid mites from surrounding uncultivated areas into a newly planted vineyard	EXPERIMENTAL AND APPLIED ACAROLOGY	This study reports (1) a faunistic survey of phytoseiid mites observed inside a vine plot and in neighbouring vegetation (other vine plots and uncultivated areas) and (2) dispersal of phytoseiid mites into the plot studied. These data aim to raise some hypotheses concerning natural colonisation of a vineyard by predatory mites. The study was carried out over 3 years (1999, 2000 and 2001) in an ex…
Amelie_Goebel	06 Januar 2016	WOS_Search1	Out	T	nAgro	Oddou-Muratorio, S; Demesure-Musch, B; Pelissier, R; Gouyon, PH	Impacts of gene flow and logging history on the local genetic structure of a scattered tree species, Sorbus torminalis L. Crantz	MOLECULAR ECOLOGY
Amelie_Goebel	06 Januar 2016	WOS_Search1	Out	A	nAgro	Follain, Stephane; Walter, Christian; Legout, Arraud; Lemercier, Blandine; Dutin, Gilles	Induced effects of hedgerow networks on soil organic carbon storage within an agricultural landscape	GEODERMA	Hedgerow network landscapes or “bocages” are present throughout a large part of Western Europe [Baudry, J., Bunce, R.G.H. et al., 2000. Hedgerows: an international perspective on their origin, function and management. Journal of Environmental Management 60 (1), 7–22.]. These manmade landscapes are typically comprised of fields separated by boundaries, often marked by perennial vegetation (hedges …
Amelie_Goebel	06 Januar 2016	WOS_Search1	Out	A	nAgro	Ouin, A; Burel, F	Influence of herbaceous elements on butterfly diversity in hedgerow agricultural landscapes	AGRICULTURE ECOSYSTEMS & ENVIRONMENT	Landscape factors influencing butterfly diversity in five agricultural landscapes with hedgerows were investigated in western France. Two main questions were addressed: (i) how important are linear (hedge bank, road and lane verge) versus non-linear (grassland) herbaceous elements for butterfly diversity? (ii) Do number and spatial arrangement of these elements influence butterfly diversity? The …
Anne_Mupepele	15 September 2016	WOS_Search4	Out	T	nAgro	Schmitz, M. F.; Sanchez, I. A.; de Aranzabal, I.	Influence of management regimes of adjacent land uses on the woody plant richness of hedgerows in Spanish cultural landscapes	BIOLOGICAL CONSERVATION	Linear herbaceous elements provided higher butterfly diversity than grasslands. Moreover, butterfly diversity was positively correlated to the surface area in linear herbaceous elements. As they are the remaining low input and lightly managed herbaceous elements in current agricultural landscapes, they contribute greatly to the maintenance of butterfly diversity.
Amelie_Goebel	06 Januar 2016	WOS_Search1	Out	FT	nBiodiv	Palma, J.; Graves, A. R.; Burgess, P. J.; van der Werf, W.; Herzog, F.	Integrating environmental and economic performance to assess modern silvoarable agroforestry in Europe	ECOLOGICAL ECONOMICS	Grain size of the landscape was not correlated to butterfly diversity, however, mean distance between nearest grasslands was strongly positively correlated to butterfly diversity. These results show that species movement in the five landscapes was neither prevented by the field size of the studied landscapes nor by the distance between grasslands. The advantages of the landscape heterogeneity mea…
Amelie_Goebel	06 Januar 2016	WOS_Search1	Out	FT	Review	Rigueiro-Rodriguez, A.; Rois-Diaz, M.; Mosquera-Losada, M. R.	Integrating Silvopastoralism and Biodiversity Conservation	Biodiversity, Biofuels, Agroforestry and Conservation Agriculture	Silvopastoral systems reflect some aspects of multifunctionality of European forests. Sylvopastoral systems combine timber production with pastoral activities and associated animal products while concurrently preserving different aspects of biodiversity that has been reduced in Europe in the last century. For the first time within EU policy, the Council Regulation to support rural development by …
Amelie_Goebel	06 Januar 2016	WOS_Search1	Out	T	nAgro	STANKO, M; MIKLISOVA, D	INTERACTIONS OF SMALL MAMMAL COMMUNITIES OF WINDBREAKS AND ADJACENT FIELDS WITH RESPECT TO EPIDEMIOLOGIC ASPECTS	EKOLOGIA-BRATISLAVA
Anne_Mupepele	15 September 2016	WOS_Search2	Out	T	nAgro	Feehan, John; Keena, Catherine	Irish hedges and ditches: Some guidelines for management.	Tearmann
Amelie_Goebel	06 Januar 2016	WOS_Search1	Out	FT	nDat	Plieninger, T; Wilbrand, C	Land use, biodiversity conservation, and rural development in the dehesas of Cuatro Lugares, Spain	AGROFORESTRY SYSTEMS
Amelie_Goebel	06 Januar 2016	WOS_Search1	Out	FT	nB	de la Pena, NM; Butet, A; Delettre, Y; Morant, P; Burel, F	Landscape context and carabid beetles (Coleoptera : Carabidae) communities of hedgerows in western France	AGRICULTURE ECOSYSTEMS & ENVIRONMENT
Anne_Mupepele	15 September 2016	WOS_Search2	Out	T	nAgro	Dikic, Marija; Juric, Ivan; Robic, Zvonimir; Henc, Zdravko; Gugic, Goran	Litter size and weight of piglets of the Turopolje pig breed in the suckling period	Agriculturae Conspectus Scientificus
Anne_Mupepele	15 September 2016	WOS_Search2	Out	T	nAgro	Bradshaw, R. H. W.; Hannon, G. E.	Long-term Vegetation Dynamics in Southern Scandinavia and Their Use in Managing Landscapes for Biodiversity	CONSERVATION OF CULTURAL LANDSCAPES
Amelie_Goebel	06 Januar 2016	WOS_Search1	Out	A	nB	Vourc'h, Gwenael; Boyard, Chloe; Barnouin, Jacques	Mammal and Bird Species Distribution at the Woodland-Pasture Interface in Relation to the Circulation of Ticks and Pathogens	Animal Biodiversity and Emerging Diseases: Prediction and Prevention	The tick vector Ixodes ricinus can be found in pastures in landscapes where pasture and woodland intermix, such as in the bocage. To identify which mammal or bird species could potentially transport ticks between woodland and pasture, we did a species inventory on four French bocage sites in 2005. Fifty-eight species were observed, 21 of which were found in three different habitats: the middle of…
Amelie_Goebel	06 Januar 2016	WOS_Search1	Out	FT	nAgro	Falloon, P; Powlson, D; Smith, P	Managing field margins for biodiversity and carbon sequestration: a Great Britain case study	SOIL USE AND MANAGEMENT
Anne_Mupepele	15 September 2016	WOS_Search4	Out	T	nAgro	Hodgson, Jenny A.; Moilanen, Atte; Bourn, Nigel A. D.; Bulman, Caroline R.; Thomas, Chris D.	Managing successional species: Modelling the dependence of heath fritillary populations on the spatial distribution of woodland management	BIOLOGICAL CONSERVATION
Amelie_Goebel	06 Januar 2016	WOS_Search1	Out	FT	nBiodiv	Palma, J. H. N.; Graves, A. R.; Burgess, P. J.; Keesman, K. J.; van Keulen, H.; Mayus, M.; Reisner, Y.; Herzog, F.	Methodological approach for the assessment of environmental effects of agroforestry at the landscape scale	ECOLOGICAL ENGINEERING
Amelie_Goebel	06 Januar 2016	WOS_Search1	Out	FT	nBiodiv	Palma, J. H. N.; Graves, A. R.; Bunce, R. G. H.; Burgess, P. J.; de Filippi, R.; Keesman, K. J.; van Keulen, H.; Liagre, F.; Mayus, M.; Moreno, G.; Reisner, Y.; Herzog, F.	Modeling environmental benefits of silvoarable agroforestry in Europe	AGRICULTURE ECOSYSTEMS & ENVIRONMENT
Amelie_Goebel	06 Januar 2016	WOS_Search1	Out	T	dupl	Palma, J. H. N.; Graves, A. R.; Bunce, R. G. H.; Burgess, P. J.; de Filippi, R.; Keesman, K. J.; van Keulen, H.; Liagre, F.; Mayus, M.; Moreno, G.; Reisner, Y.; Herzog, F.	Modelling environmental benefits of silvoarable agroforestry in Europe	Changing European Farming Systems for a Better Future: New Visions for Rural Areas
Anne_Mupepele	15 September 2016	WOS_Search4	Out	T	nAgro	Stoate, C.	Multifunctionality in practice: research and application within a farm business	SUSTAINABLE FARMLAND MANAGEMENT: TRANSDISCIPLINARY APPROACHES
Anne_Mupepele	15 September 2016	WOS_Search2	Out	T	conc	BULLOCK, CH; MACMILLAN, DC; CRABTREE, JR	NEW PERSPECTIVES ON AGROFORESTRY IN LOWLAND BRITAIN	LAND USE POLICY
Amelie_Goebel	06 Januar 2016	WOS_Search1	Out	T	nAgro	Meinen, Catharina; Leuschner, Christoph; Ryan, Nicholas T.; Hertel, Dietrich	No evidence of spatial root system segregation and elevated fine root biomass in multi-species temperate broad-leaved forests	TREES-STRUCTURE AND FUNCTION
Anne_Mupepele	15 September 2016	WOS_Search4	Out	T	nAgro	Tansey, Kevin; Chambers, Ian; Anstee, Andrew; Denniss, Anthony; Lamb, Alistair	Object-oriented classification of very high resolution airborne imagery for the extraction of hedgerows and field margin cover in agricultural areas	APPLIED GEOGRAPHY
Anne_Mupepele	15 September 2016	WOS_Search4	Out	A	nB	Telleria, J. L.	Passerine bird communities of Iberian dehesas: A review	Animal Biodiversity and Conservation	The Iberian dehesas are a man-made habitat composed of scattered oaks (Quercus spp.) and extensive grass cover occupying three million ha in south-western Iberia. This paper compares the structure of the passerine bird communities in this region with other bird assemblages of Iberian woodlands. Although forest bird numbers in the southern half of the Iberian peninsula are decreasing, the dehesas …
Anne_Mupepele	15 September 2016	WOS_Search4	Out	T	nAgro	Reif, A; Bazin, P; Degmair, J; Tourret, V; Schmutz, T; Walentowski, H	Planting and maintaining hedges in Europe	HEDGEROWS OF THE WORLD: THEIR ECOLOGICAL FUNCTIONS IN DIFFERENT LANDSCAPES
Anne_Mupepele	15 September 2016	WOS_Search4	Out	T	nAgro	Thenail, C	Relationships between farm characteristics and the variation of the density of hedgerows at the level of a micro-region of bocage landscape. Study case in Brittany, France	AGRICULTURAL SYSTEMS
Amelie_Goebel	06 Januar 2016	WOS_Search1	Out	T	nB	Griffiths, J; Phillips, DS; Compton, SG; Wright, C; Incoll, LD	Responses of slug numbers and slug damage to crops in a silvoarable agroforestry landscape	JOURNAL OF APPLIED ECOLOGY
Anne_Mupepele	15 September 2016	WOS_Search2	Out	T	nAgro	Hazell, P; Gustafsson, L	Retention of trees at final harvest - evaluation of a conservation technique using epiphytic bryophyte and lichen transplants	BIOLOGICAL CONSERVATION
Amelie_Goebel	06 Januar 2016	WOS_Search1	Out	A	nAgro	Rieux, R; Simon, S; Defrance, H	Role of hedgerows and ground cover management on arthropod populations in pear orchards	AGRICULTURE ECOSYSTEMS & ENVIRONMENT	With the failure of conventional chemical control against the pear tree psyllid Cacopsylla pyri (L.) (Homoptera: Psyllidae), strategies have been developed to enhance natural arthropod enemies of this pest. Modifying the vegetation adjacent to pear orchards is one integrated pest management (IPM) practice that can increase the agroecosystem plant diversity, thus favoring a natural balance between…
Amelie_Goebel	06 Januar 2016	WOS_Search1	Out	A	nAgro	Robles, A. B.; Ruiz-Mirazo, J.; Ramos, M. E.; Gonzalez-Rebollar, J. L.	Role of Livestock Grazing in Sustainable Use, Naturalness Promotion in Naturalization of Marginal Ecosystems of Southeastern Spain (Andalusia)	Agroforestry in Europe: Current Status and Future Prospects	Southeastern Spain is one of the driest regions in Europe, yet it is environmentally diverse, botanically rich, sensitive to wildfire, susceptible to erosion, and desertification, and in need of research, now that the Common Agricultural Policy is fundamentally changing the rural development paradigms. Our research group has been contributing to the development of methodologies and acquisition of…
Anne_Mupepele	15 September 2016	WOS_Search2	Out	T	nAgro	Buse, Joern; Guerlich, Stephan; Assmann, Thorsten	Saproxylic beetles in the Gartow region of Lower Saxony, a hotspot of invertebrate diversity in north-western Germany	SAPROXYLIC BEETLES: THEIR ROLE AND DIVERSITY IN EUROPEAN WOODLAND AND TREE HABITATS - PROCEEDINGS OF THE 5TH SYMPOSIUM AND WORKSHOP
Anne_Mupepele	15 September 2016	WOS_Search2	Out	FT	nBiodiv	Vandenberghe, Charlotte; Frelechoux, Francois; Moravie, Marie-Agnes; Gadallah, Fawziah; Buttler, Alexandre	Short-term effects of cattle browsing on tree sapling growth in mountain wooded pastures	PLANT ECOLOGY
Amelie_Goebel	06 Januar 2016	WOS_Search1	Out	FT	nB	Beaton, A.; Incoll, L. D.; Burgess, P. J.	Silvoarable agroforestry	Scottish Forestry
Amelie_Goebel	06 Januar 2016	WOS_Search1	Out	A	nB	Eichhorn, MP; Paris, P; Herzog, F; Incoll, LD; Liagre, F; Mantzanas, K; Mayus, M; Moreno, G; Papanastasis, VP; Pilbeam, DJ; Pisanelli, A; Dupraz, C	Silvoarable systems in europe - past, present and future prospects	AGROFORESTRY SYSTEMS	Mixed systems of agriculture incorporating combinations of trees and crops have formed key elements of the landscape of Europe throughout historical times, and many such systems continue to function in the present day. In many cases they represent formerly widespread traditional systems in decline and a number have already become extinct or exist only in a threatened state. The causes are both pr…
Anne_Mupepele	15 September 2016	WOS_Search2	Out	A	conc	Castro, M.	Silvopastoral Systems in Portugal: Current Status and Future Prospects	Agroforestry in Europe: Current Status and Future Prospects	Portugal has a high diversity of agroforestry systems like other Mediterranean countries. This is the result of the Mediterranean climate, great variability of bio climatic conditions, a long history of land use, and a marked variation in land tenure between north and south of the country. Four major silvopastoral systems are described: two classically Mediterranean — montado and Olive tree syste…
Anne_Mupepele	15 September 2016	WOS_Search2	Out	A	conc	Casals, P.; Baiges, T.; Bota, G.; Chocarro, C.; de Bello, F.; Fanlo, R.; Sebastia, M. T.; Taull, M.	Silvopastoral Systems in the Northeastern Iberian Peninsula: A Multifunctional Perspective	Agroforestry in Europe: Current Status and Future Prospects	This paper aims to analyse the present situation of silvopastoral systems in the Northeastern Iberian Peninsula and to foresee the role that silvopastoralism might play in the future. In the region, silvopasture form part of an extensive livestock farming system which integrates agriculture, livestock production and forestry, mostly in family-based farms. Forest grazing is the most important silv…
Anne_Mupepele	15 September 2016	WOS_Search4	Out	T	nB	McAdam, J.; Mosquera-Losada, M. R.; Papanastasis, V.; Pardini, A.; Rigueiro-Rodriguez, A.	Silvopastoral systems: analyses of an alternative to open swards	XX International Grassland Congress: Offered Papers
Amelie_Goebel	06 Januar 2016	WOS_Search1	Out	A	nB	Etienne, M; Rapey, H	Simulating integration of agroforestry into livestock farmers' projects in France	AGROFORESTRY SYSTEMS	Drawing on almost one hundred contemporary farmers‘ experiences, within a French agroforestry experimental network, socio-economic and ecological approaches are combined to assess a set of agroforestry techniques. Among this network, twelve livestock farms were selected in contrasting bioclimatic regions and classified according to land use, stock number and family situation. Farmers were intervi…
Anne_Mupepele	15 September 2016	WOS_Search4	Out	T	nAgro	South, A; Rushton, S; Macdonald, D	Simulating the proposed reintroduction of the European beaver (Castor fiber) to Scotland	BIOLOGICAL CONSERVATION
Anne_Mupepele	15 September 2016	WOS_Search4	Out	T	nB	Pulido, FJ; Diaz, M; de Trucios, SJH	Size structure and regeneration of Spanish holm oak Quercus ilex forests and dehesas: effects of agroforestry use on their long-term sustainability	FOREST ECOLOGY AND MANAGEMENT
Amelie_Goebel	06 Januar 2016	WOS_Search1	Out	FT	nB	Rozas, V.; Zas, R.; Solla, A.	Spatial structure of deciduous forest stands with contrasting human influence in northwest Spain	EUROPEAN JOURNAL OF FOREST RESEARCH
Amelie_Goebel	06 Januar 2016	WOS_Search1	Out	A	nB	Herzog, F	Streuobst: a traditional agroforestry system as a model for agroforestry development in temperate Europe	AGROFORESTRY SYSTEMS	The development of agroforestry for industrialised countries can be furthered by an understanding of the history and present functioning of traditional systems. In temperate Europe, fruit trees were traditionally grown on agricultural land undersown with crops or managed grass- land (Streuobst). The historical evolution of this agroforestry system has been driven by the interaction of technical p…
Anne_Mupepele	15 September 2016	WOS_Search4	Out	T	nAgro	Pardo, Fernando; Gil, Luis; Pardos, J. Alberto	Structure and composition of pole-stage stands developed in an ancient wood pasture in central Spain.	Forestry (Oxford)
Anne_Mupepele	15 September 2016	WOS_Search2	Out	A	nAgro	Burgio, G.; Sommaggio, D.	Syrphids as landscape bioindicators in Italian agroecosystems	AGRICULTURE ECOSYSTEMS & ENVIRONMENT	The aim of the work was to study the syrphid fauna in rural landscapes and to evaluate the quality of environment by means of the faunistic data collected. Sampling was carried out by Malaise traps and yellow sticky traps, baited with different kinds of glue. Malaise traps proved to be the most efficient monitoring system. Despite the greater efficiency, the Malaise trap failed to collect some sp…
Amelie_Goebel	06 Januar 2016	WOS_Search1	Out	FT	nDat	Reisner, Y.; de Filippi, R.; Herzog, F.; Palma, J.	Target regions for silvoarable agroforestry in Europe	ECOLOGICAL ENGINEERING
Amelie_Goebel	06 Januar 2016	WOS_Search1	Out	FT	nAccess	Sinclair, F. L.	The agroforestry concept - Managing complexity	Scottish Forestry
Anne_Mupepele	15 September 2016	WOS_Search4	Out	A	nAgro	Ulrich, W; Buszko, J; Czarnecki, A	The contribution of poplar plantations to regional diversity of ground beetles (Coleoptera : Carabidae) in agricultural landscapes	ANNALES ZOOLOGICI FENNICI	The PAMUCEAF (Poplars—A multiple-use crop for European arable farmers) project of the European Union was initiated to evaluate the influence of poplars on local agricultural practice and on local and regional biodiversity. The underlying hypothesis was that afforestation with poplars contributes to regional biodiversity. We use ground beetles as an indicator taxon and show that poplar plantations…
Amelie_Goebel	06 Januar 2016	WOS_Search1	Out	A	nB	McAdam, J. H.; Thomas, T. H.; Willis, R. W.	The economics of agroforestry systems in the UK and their future prospects	Scottish Forestry	In the western British Isles, pastoral agriculture with sheep and cattle is the dominant land use. Current changes in EU policy, specifically the implementation of farm decoupling through the Single Farm Payment, enforcing the Nitrates Directive, environmental cross-compliance measures and other initiatives within the Rural Development Plan have driven the need to find alternative land use system…
Amelie_Goebel	06 Januar 2016	WOS_Search1	Out	A	nB	Peco, B; de Pablos, I; Traba, J; Levassor, C	The effect of grazing abandonment on species composition and functional traits: the case of dehesa grasslands	BASIC AND APPLIED ECOLOGY	This study attempts to identify the consequences of grazing abandonment for changes in floristic and functional vegetation composition in dehesa systems. Species cover was quantified in plots on grazed and abandoned dehesas in Central Spain. Using literature and field measurements, we analysed plant attributes linked to dispersal, establishment, and persistence for the 85 most abundant species. A…
Anne_Mupepele	15 September 2016	WOS_Search2	Out	T	nAgro	Fraser, Sally E. M.; Dytham, Calvin; Mayhew, Peter J.	The effectiveness and optimal use of Malaise traps for monitoring parasitoid wasps	INSECT CONSERVATION AND DIVERSITY
Anne_Mupepele	15 September 2016	WOS_Search2	Out	T	nAgro	Harrison, SSC; Harris, IT	The effects of bankside management on chalk stream invertebrate communities	FRESHWATER BIOLOGY
Amelie_Goebel	06 Januar 2016	WOS_Search1	Out	FT	nBiodiv	Sibbald, AR; Eason, WR; McAdam, JH; Hislop, AM	The establishment phase of a silvopastoral national network experiment in the UK	AGROFORESTRY SYSTEMS
Amelie_Goebel	06 Januar 2016	WOS_Search1	Out	FT	Review	Moreno, G.; Pulido, F. J.	The Functioning, Management and Persistence of Dehesas	Agroforestry in Europe: Current Status and Future Prospects
Anne_Mupepele	15 September 2016	WOS_Search2	Out	FT	nDat	Smit, A	The impact of grazing on spatial variability of humus profile properties in a grass-encroached Scots pine ecosystem	CATENA
Anne_Mupepele	15 September 2016	WOS_Search4	Out	T	nAgro	Lindbladh, M	The influence of former land-use on vegetation and biodiversity in the boreo-nemoral zone of Sweden	ECOGRAPHY
Anne_Mupepele	15 September 2016	WOS_Search2	Out	A	nEu	Barnes, Phoebe; Wilson, Brian R.; Nadolny, Chris; Growns, Ivor	The influence of individual native trees and grazing regime on soil properties and groundcover patterns in a temperate landscape of New South Wales, Australia	RANGELAND JOURNAL	Scattered native trees are a significant ecological resource across the agricultural landscape, yet their numbers are declining due to factors such as dieback, senescence and agricultural activity. This study examined the interactions among Eucalyptus melliodora (Cunn. ex Schauer) trees, vegetation composition and selected surface soil chemical properties in grazed and ungrazed paddocks on the No…
Anne_Mupepele	15 September 2016	WOS_Search4	Out	T	nAgro	Nemethova, D; Tirinda, A	The influence of intersections and dead-ends of line-corridor networks on the breeding bird distribution	FOLIA ZOOLOGICA
Anne_Mupepele	15 September 2016	WOS_Search2	Out	T	conc, nAgro	Canet, Alain	THE POLICY TOWARDS FIELD TREES IN THE GERS DEPARTEMENT	Revue Forestiere Francaise (Nancy)
Amelie_Goebel	06 Januar 2016	WOS_Search1	Out	A	Review	McAdam, J. H.; McEvoy, P. M.	The Potential for Silvopastoralism to Enhance Biodiversity on Grassland Farms in Ireland	Agroforestry in Europe: Current Status and Future Prospects	In the western British Isles, pastoral agriculture with sheep and cattle is the dominant land use. Current changes in EU policy, specifically the implementation of farm decoupling through the Single Farm Payment, enforcing the Nitrates Directive, environmental cross-compliance measures and other initiatives within the Rural Development Plan have driven the need to find alternative land use system…
Amelie_Goebel	06 Januar 2016	WOS_Search1	Out	T	nB	Bargioni, E; Sulli, AZ	The production of fodder trees in Valdagno, Vicenza, Italy	ECOLOGICAL HISTORY OF EUROPEAN FORESTS
Anne_Mupepele	15 September 2016	WOS_Search2	Out	FT	nB	Buttler, A.; Kohler, F.; Gillet, F.	The Swiss Mountain Wooded Pastures: Patterns and Processes	Agroforestry in Europe: Current Status and Future Prospects
Amelie_Goebel	06 Januar 2016	WOS_Search1	Out	FT	nAgro	Takacs, V.; Frank, N.	The Traditions, Resources and Potential of Forest Growing and Multipurpose Shelterbelts in Hungary	Agroforestry in Europe: Current Status and Future Prospects
Anne_Mupepele	15 September 2016	WOS_Search4	Out	T	nAgro	Sjors, Hugo	The vascular flora of Muddus National Park	Svensk Botanisk Tidskrift
Amelie_Goebel	06 Januar 2016	WOS_Search1	Out	A	nAgro	Croxton, PJ; Sparks, TH	Timing of berry depletion rates of three common hedgerow shrubs	AGRICULTURE ECOSYSTEMS & ENVIRONMENT	Many hedgerow shrubs have the potential to produce an abundance of berries that provide a vital winter resource for a variety of taxa. This study examines the temporal variation in the availability of berries on three of the most common hedgerow species in the UK, i.e. hawthorn, blackthorn and dog rose. Because of their abundance, convenient size and early ripening, hawthorn berries are preferred…
Anne_Mupepele	15 September 2016	WOS_Search2	Out	T	conc	Campos-Palacin, Pablo	Towards a sustainable global economics approach for Mediterranean agroforestry systems	Advances in Geoecology
Anne_Mupepele	15 September 2016	WOS_Search4	Out	A	nAgro	Johann, Elisabeth	Traditional forest management under the influence of science and industry: The story of the alpine cultural landscapes	FOREST ECOLOGY AND MANAGEMENT	Until the middle of the 19th century, Alpine forests were seen as three-dimensional and multi-layered structures, which multiplied productive space in comparison to the fields. The result of various uses was a landscape of rich biodiversity. Several authors have pointed out the importance of traditional multiple uses of forests, including agroforestry, and condemn the term minor forest utilisatio…
Anne_Mupepele	15 September 2016	WOS_Search2	Out	FT	data_duplicated_Taboada2010	Taboada, Angela; Kotze, D. Johan; Tarrega, Reyes; Salgado, Jose M.	Traditional forest management: Do carabid beetles respond to human-created vegetation structures in an oak mosaic landscape?	FOREST ECOLOGY AND MANAGEMENT
Amelie_Goebel	06 Januar 2016	WOS_Search1	Out	T	nAgro	PUERTO, A; RICO, M	TREE CANOPY EFFECTS ON COMMUNITY STRUCTURE IN SLOPES OF MEDITERRANEAN RANGELANDS	EKOLOGIA-BRATISLAVA
Anne_Mupepele	15 September 2016	WOS_Search4	Out	T	nB	McEvoy, PM; McAdam, JH; Mosquera-Losada, M; Rigueiro-Rodriguez, A	Tree regeneration and sapling damage of pedunculate oak Quercus robur in a grazed forest in Galicia, NW Spain: a comparison of continuous and rotational grazing systems	AGROFORESTRY SYSTEMS
Anne_Mupepele	15 September 2016	WOS_Search4	Out	T	nAgro	Smith, Richard M.; Gaston, Kevin J.; Warren, Philip H.; Thompson, Ken	Urban domestic gardens (VIII): environmental correlates of invertebrate abundance	BIODIVERSITY AND CONSERVATION
Anne_Mupepele	15 September 2016	WOS_Search2	Out	T	nEu	Faggi, A.; Ignatieva, M.	Urban green spaces in Buenos Aires and Christchurch	PROCEEDINGS OF THE INSTITUTION OF CIVIL ENGINEERS-MUNICIPAL ENGINEER
Anne_Mupepele	15 September 2016	WOS_Search4	Out	T	nEu	NDOUR, B; FORCE, JE; MCLAUGHLIN, WJ	USING THE DELPHI METHOD FOR DETERMINING CRITERIA IN AGROFORESTRY RESEARCH PLANNING IN DEVELOPING-COUNTRIES	AGROFORESTRY SYSTEMS
Amelie_Goebel	06 Januar 2016	WOS_Search1	Out	FT	nAgro	Aude, E; Tybirk, K; Pedersen, MB	Vegetation diversity of conventional and organic hedgerows in Denmark	AGRICULTURE ECOSYSTEMS & ENVIRONMENT
Anne_Mupepele	15 September 2016	WOS_Search2	Out	T	nAgro	Brown, AG; Hatton, J; O'Brien, CE; Selby, KA; Langdon, PG; Stuijts, I; Caseldine, CJ	Vegetation, landscape and human activity in Midland Ireland: mire and lake records from the Lough Kinale-Derragh Lough area, Central Ireland	VEGETATION HISTORY AND ARCHAEOBOTANY
Anne_Mupepele	15 September 2016	WOS_Search4	Out	T	nAgro	Lawrence, A.; Anglezarke, B.; Frost, B.; Nolan, R.; Owen, R.	What does community forestry mean in a devolved Great Britain?	INTERNATIONAL FORESTRY REVIEW
Amelie_Goebel	06 Januar 2016	WOS_Search1	Out	FT	nAgro	Le Coeur, D; Baudry, J; Burel, F; Thenail, C	Why and how we should study field boundary biodiversity in an agrarian landscape context	AGRICULTURE ECOSYSTEMS & ENVIRONMENT
Anne_Mupepele	15 September 2016	WOS_Search4	Out	FT	conc	van der Werf, Wopke; Keesman, Karel; Burgess, Paul; Graves, Anil; Pilbeam, David; Incoll, L. D.; Metselaar, Klaas; Mayus, Martina; Stappers, Roel; van Keulen, Herman; Palma, Joao; Dupraz, Christian	Yield-SAFE: A parameter-sparse, process-based dynamic model for predicting resource capture, growth, and production in agroforestry systems	ECOLOGICAL ENGINEERING
Matteo_Keller	15 März 2018	WOS_Search3	Out	A	nB	Varga, A.; Molnar, Zs.; Biro, M.; Demeter, L.; Gelleny, K.; Miokovics, E.; Molnar, A.; Molnar, K.; Ujhazy, N.; Ulicsni, V.; Babai, D.	Changing year-round habitat use of extensively grazing cattle, sheep and pigs in East-Central Europe between 1940 and 2014: Consequences for conservation and policy	AGRICULTURE ECOSYSTEMS & ENVIRONMENT	Many habitats in Europe have been managed by grazing for thousands of years. However, extensive grazing systems are becoming increasingly rare in the region, and there is a lack of understanding of the functioning of these systems.We carried out 147 structured interviews in 38 landscapes throughout the Carpathian Basin, with 3-5 informants/landscape.The number of actively grazing cattle, sheep an…	Session on Alternative Grazing Practices as a Restoratioin Tool - Challenges, Opportunities and Limits held at the 9th European Conference on Ecological RestorationSession on Alternative Grazing Practices as a Restoratioin Tool - Challenges, Opportunities and Limits held at the 9th European Conference on Ecological Restoration	AUG 03-08, 2014AUG 03-08, 2014	Oulu, FINLANDOulu, FINLAND	WOS:000389115600016
Matteo_Keller	15 März 2018	WOS_Search3	Out	A	nEU	Millan, Cristiane H.; Develey, Pedro F.; Verdade, Luciano M.	Stand-level management practices increase occupancy by birds in exotic Eucalyptus plantations	FOREST ECOLOGY AND MANAGEMENT	Managing for wildlife in human-dominated matrices outside natural reserves has great importance to improve the efficacy of conservation efforts aiming to protect and restore biodiversity. As such, it is critical to understand which features of the matrix enhance habitat suitability to the remaining species and also to evaluate species responses to alternative management practices. We used hierarc…				WOS:000347740000018
Matteo_Keller	15 März 2018	WOS_Search3	Out	T	nB	Ibrahimov, Z.; McGranahan, G. H.; Leslie, C. A.; Aradhya, M.	Genetic Diversity in Walnut (Juglans regia) from the Caucasus Nation of Azerbaijan	VI INTERNATIONAL WALNUT SYMPOSIUM	Analysis of genetic structure and differentiation using 12 microsatellite loci of six walnut populations, three each from the Greater Caucasus and the Talysh, revealed a moderate range of variation. The observed number of alleles ranged from 2 to 11 alleles with a mean of 5.6 alleles per locus. The populations differed significantly for the frequency and composition of alleles for ten out of twel…	6th International Walnut Symposium6th International Walnut Symposium	FEB 25-27, 2009FEB 25-27, 2009	Melbourne, AUSTRALIAMelbourne, AUSTRALIA	WOS:000313675000021
Matteo_Keller	15 März 2018	WOS_Search3	Out	A	nA	Schmidt, Wolfgang; Heinrichs, Steffi	Flora and vegetation of the Lengder Burg in the Gottinger Wald A phytobiodiversity hotspot and its dynamics since the 1950s	TUEXENIA	Steep slopes of low mountain ranges have a high small-scale heterogeneity and were early used by humans as fortification in times of danger. This caused a high floristic diversity with high conservation value. Environmental and management changes have, however, influenced these sites in the past decades. By analyzing old floristic lists and vegetation releves and by resurveying we want to charact…				WOS:000411417900005
Matteo and Amelie and Anne	15 März 2018	WOS_Search1 & WOS_Search3	In			Rossetti, I.; Bagella, S.; Cappai, C.; Caria, M. C.; Lai, R.; Roggero, P. P.; da Silva, R. Martins; Sousa, J. P.; Querner, P.; Seddaiu, G.	Isolated cork oak trees affect soil properties and biodiversity in a Mediterranean wooded grassland	AGRICULTURE ECOSYSTEMS & ENVIRONMENT	Mediterranean wooded grasslands are multipurpose systems that support high plant and animal diversity levels and are habitats of European importance (i.e., 6310 - Dehesas with evergreen Quercus spp.). Moreover, these systems offer a number of agro-ecosystem services such as forage production, soil carbon sequestration, nutrient recycling and soil protection. The scattered trees enhance the ecolog…				WOS:000350776600024
Matteo_Keller	15 März 2018	WOS_Search3	Out	A	nA	Canteiro, Catia; Pinto-Cruz, Carla; Paula Simoes, M.; Gazarini, Luiz	Conservation of Mediterranean oak woodlands: understorey dynamics under different shrub management	AGROFORESTRY SYSTEMS	The effect of experimental disturbances on the dynamics of a shrub community was studied on a 'Montado' ecosystem, in southern Portugal. The evolution of the community physiognomy, composition and diversity were monitored after shrub clearing followed by biomass removal, deposition on soil surface and incorporation with the soil, over a 9-year period. Maximum shrub density was recorded in the fir…				WOS:000290162300007
Matteo_Keller	15 März 2018	WOS_Search3	Out	A	nB	Enriquez-de-Salamanca, Alvaro; Martin-Aranda, Rosa M.; Diaz-Sierra, Ruben	Potential of land use activities to offset road traffic greenhouse gas emissions in Central Spain	SCIENCE OF THE TOTAL ENVIRONMENT	The transport sector is one of the main sources of greenhouse gases, adding in Spain near a quarter of the total national emissions, the majority in road transport. Therefore, road contribution to climate change should be mitigated to achieve the proposed goals in the fight against climate change. Policies and strategies suggest several preventive mitigation options, but have paid little attentio…				WOS:000399511800022
Matteo_Keller	15 März 2018	WOS_Search3	Out	T	nB	Pinto-Correia, Teresa; Azeda, Carla	Public policies creating tensions in Montado management models: Insights from farmers' representations	LAND USE POLICY	The Montado is the silvo-pastoral land use system dominant in Southern Portugal, and similar to the Dehesa in Southern Spain. These systems combine an open tree cover of cork and holm oaks with grazing in the under-cover. Despite the acknowledged value of these systems due to their adaptation to the scarcity biophysical conditions of Southern Iberia, the uniqueness of cork production, the biodive…				WOS:000405881100007
Matteo_Keller	15 März 2018	WOS_Search3	Out	A	wa	Carpio, Antonio J.; Oteros, Jose; Lora, Angel; Tortosa, Francisco S.	Effects of the overabundance of wild ungulates on natural grassland in Southern Spain	AGROFORESTRY SYSTEMS	Increases in the deposition of nitrogen affect biodiversity and the composition of natural vegetation. A significant amount of this nitrogen may originate not only from intensive agricultural and livestock farming, but also from wild ungulates whose abundance and area of distribution are currently increasing in the Iberian Peninsula. In this study we have estimated the abundance of two species of…				WOS:000357646200006
Matteo_Keller	15 März 2018	WOS_Search3	Out	A	nA	Tornblom, J.; Angelstam, P.; Degerman, E.; Henrikson, L.; Edman, T.; Temnerud, J.	Catchment land cover as a proxy for macroinvertebrate assemblage structure in Carpathian Mountain streams	HYDROBIOLOGIA	We compared land cover, riparian vegetation, and instream habitat characteristics with stream macroinvertebrate assemblages in 25 catchments in the Carpathian Mountains in Central Europe. This study area was particularly selected because of its diverse history of forest and agricultural ecosystems linked to geopolitical dynamic, which provide a suite of unique landscape scale, land cover settings…				WOS:000293162400012
Matteo_Keller	15 März 2018	WOS_Search3	Out	A	nB	Barbera, Giuseppe; Cullotta, Sebastiano	An Inventory Approach to the Assessment of Main Traditional Landscapes in Sicily (Central Mediterranean Basin)	LANDSCAPE RESEARCH	EU policy for the conservation of cultural landscapes is of particular importance for a region such as Sicily (Italy) which is the site of many Mediterranean traditional cultural landscapes as well as new landscapes created by contemporary agriculture. Such variety of landscape, however, is not supported or confirmed by specialised inventories that identify and classify the typical Main Tradition…				WOS:000310325200002
Matteo_Keller	15 März 2018	WOS_Search3	Out	A	nEU	Hanspach, Jan; Martin, Tara G; Lentini, Pia E; Gibbons, Philip; Fischer, Joern; Law, Brad	Appendix_S2.doc.	Figshare	Schemes designed to make farming landscapes less hostile to wildlife have been questioned because target taxa do not always respond in the expected manner. Microbats are often overlooked in this process, yet persist in agricultural landscapes and exert top-down control of crop pests. We investigated the relationship between microbats and measures commonly incorporated into agri-environment scheme…				DRCI:DATA2013091003450767
Matteo_Keller	15 März 2018	WOS_Search3	Out	FT	data_duplicated_Olden2016	Olden, Anna; Halme, Panu	Microhabitat determines how grazing affects bryophytes in wood-pastures	BIODIVERSITY AND CONSERVATION	Wood-pastures are biodiverse biotopes where livestock graze among trees. The diversity of several species groups is related to the structural diversity created by herbivores and by trees, decaying wood and rocks. One of the greatest threats to wood-pastures is abandonment that results in decreased heterogeneity of soil microhabitats as well as encroachment by young trees. We studied the diversity…				WOS:000379007200008
Matteo_Keller	15 März 2018	WOS_Search3	Out	A	nEU	Threlfall, Caragh G.; Law, Bradley; Banks, Peter B.	Influence of Landscape Structure and Human Modifications on Insect Biomass and Bat Foraging Activity in an Urban Landscape	PLOS ONE	Urban landscapes are often located in biologically diverse, productive regions. As such, urbanization may have dramatic consequences for this diversity, largely due to changes in the structure and function of urban communities. We examined the influence of landscape productivity (indexed by geology), housing density and vegetation clearing on the spatial distribution of nocturnal insect biomass a…				WOS:000305351700072
Matteo_Keller	15 März 2018	WOS_Search3	Out	A	nCS	Garcia-Tejero, Sergio; Taboada, Angela	Microhabitat heterogeneity promotes soil fertility and ground-dwelling arthropod diversity in Mediterranean wood-pastures	AGRICULTURE ECOSYSTEMS & ENVIRONMENT	Mediterranean wood-pastures are extensive agroforestry systems that hold great ecological, social and cultural values, which consist of mixtures of grassland, scattered trees and shrubs, primarily used for livestock grazing. For centuries, low-intensity management in these landscapes has resulted in multiple microhabitats that favour biodiversity and are considered key elements for the long-term …				WOS:000389088400021
Matteo_Keller	15 März 2018	WOS_Search3	Out	A	wa	Hipolito, D.; Santos-Reis, M.; Rosalino, L.M.	EUROPEAN BADGER (MELES MELES) DIET IN AN AGROFORESTRY AND CATTLE RANCHING AREA OF CENTRAL-WEST PORTUGAL.	Wildlife Biology in Practice	Mediterranean native ecosystems have been influenced by human activities for millennia and nowadays some of these landscapes are highly dependent on anthropic management actions, which are also responsible for the maintenance of high biodiversity and conservation values. Among the activities that shaped western Mediterranean areas, agriculture, cattle raising and game activities played an importa…				ZOOREC:ZOOR15307041094
Matteo_Keller	15 März 2018	WOS_Search3	Out	A	nB	Paul, C.; Knoke, T.	Between land sharing and land sparing - what role remains for forest management and conservation?	INTERNATIONAL FORESTRY REVIEW	Conflicts between satisfying the growing global demand for food and energy and simultaneously preserving natural ecosystems have spurred renewed debate about how to optimise future land use. This study reviews the role of forests and forest management within these proposed land-use strategies and reveals that discussions about future management of forest and agricultural lands take place largely …				WOS:000355737400008
Matteo_Keller	15 März 2018	WOS_Search3	Out	T	nEU	Tuncer, Burcu; Schroeder, Patrick	Sambazon: creating environmental and social value through marketing the acai berry; sustainable agro-forestry practices in the Brazilian Amazon	SYSTEM INNOVATION FOR SUSTAINABILITY 3: CASE STUDIES IN SUSTAINABLE CONSUMPTION AND PRODUCTION - FOOD AND AGRICULTURE					WOS:000353517000009
Matteo_Keller	15 März 2018	WOS_Search3	Out	T	nA	Brown, Alex Douglas	Pollen analysis and planted ancient woodland restoration strategies: a case study from the Wentwood, southeast Wales, UK	VEGETATION HISTORY AND ARCHAEOBOTANY	This paper considers the contribution of pollen analysis to conservation strategies aimed at restoring planted ancient woodland. Pollen and charcoal data are presented from organic deposits located adjacent to the Wentwood, a large planted ancient woodland in southeast Wales. Knowledge of the ecosystems preceding conifer planting can assist in restoring ancient woodlands by placing fragmented sur…				WOS:000274044800001
Matteo_Keller	15 März 2018	WOS_Search3	Out	T	nEU	Morelli, Federico; Benedetti, Yanina; Su, Tongping; Zhou, Bo; Moravec, David; Simova, Petra; Liang, Wei	Taxonomic diversity, functional diversity and evolutionary uniqueness in bird communities of Beijing's urban parks: Effects of land use and vegetation structure	URBAN FORESTRY & URBAN GREENING	The importance of biodiversity conservation is well recognized, and the loss of biodiversity is particularly evident in highly urbanized areas. On the other hand, green spaces inside cities, as parks, can provide a resource for maintaining and increasing biodiversity, especially for bird species. However, only a few studies have addressed the effects of vegetation structure and land use compositi…				WOS:000405804200009
Matteo_Keller	15 März 2018	WOS_Search3	Out	T	nB	Guerra, Carlos A.; Pinto-Correia, Teresa	Linking farm management and ecosystem service provision: Challenges and opportunities for soil erosion prevention in Mediterranean silvo-pastoral systems	LAND USE POLICY	At both local and landscape levels, farm management is the main driver of land cover change influencing ecosystem functions, processes and traits. In Mediterranean large-scale silvo-pastoral systems these changes can have serious implications in the provision of valuable ecosystem services (ES). Current ES assessment, mapping and valuation are still focused in representing the state and trends of…				WOS:000369555700006
Matteo_Keller	15 März 2018	WOS_Search3	Out	A	nA	Montane, Francesc; Casals, Pere; Taull, Marc; Lambert, Bernard; Dale, Mark R. T.	Spatial patterns of shrub encroachment in neighbouring grassland communities in the Pyrenees: floristic composition heterogeneity drives shrub proliferation rates	PLANT ECOLOGY	We studied the role of floristic composition and associational resistance in shrub dynamics by comparing spatial patterns of shrub cover after prescribed burning in neighbouring grassland communities with different palatability. The study focused on the shrub Cytisus balansae ssp. europaeus (G. Lpez and Jarvis) Muoz Garmendia. Seven two-dimensional transects (20 x 0.5 m) were established to monit…				WOS:000283180700004
Matteo_Keller	15 März 2018	WOS_Search3	Out	A	nA	Vild, Ondrej; Rolecek, Jan; Hedl, Radim; Kopecky, Martin; Utinek, Dusan	Experimental restoration of coppice-with-standards: Response of understorey vegetation from the conservation perspective	FOREST ECOLOGY AND MANAGEMENT	A substantial part of European lowland woodlands was managed as coppices or wood pastures for millennia. However, traditional management forms were almost completely abandoned in Central Europe by the middle of the 20th century. Combined with the effects of nitrogen deposition and herbivore pressure, shifts in management resulted in biodiversity loss affecting particularly light-demanding oligotr…				WOS:000330601000025
Matteo_Keller	15 März 2018	WOS_Search3	Out	A	nA	Hernando, Ana; Tejera, Rosario; Velazquez, Javier; Victoria Nunez, Maria	Quantitatively defining the conservation status of Natura 2000 forest habitats and improving management options for enhancing biodiversity	BIODIVERSITY AND CONSERVATION	The main goal of Natura 2000 network is to guarantee the favourable conservation status of habitats and species ensuring European biodiversity. As a result, certain forest areas have been included in this network listed as 9230-Quercus pyrenaica habitat and 9340-Quercus ilex subsp. rotundifolia forest habitat. These areas were previously used for firewood extraction or livestock grazing and brows…				WOS:000279682600006
Matteo and Amelie	15 März 2018	WOS_Search1 & WOS_Search3	Out	A	nCS	Garcia del Barrio, Jose M.; Alonso Ponce, Rafael; Benavides, Raquel; Roig, Sonia	Species richness and similarity of vascular plants in the Spanish dehesas at two spatial scales	FOREST SYSTEMS	Aims of study: The goals of this paper are to summarize and to compare plant species richness and floristic similarity at two spatial scales; mesohabitat (normal, eutrophic, and oligotrophic dehesas) and dehesa habitat; and to establish guidelines for conserving species diversity in dehesas.Area of study: We considered four dehesa sites in the western Peninsular Spain, located along a climatic an…				WOS:000333780300011
Matteo_Keller	15 März 2018	WOS_Search3	Out	A	nA	Follo, Gro	Factors influencing Norwegian small-scale private forest owners' ability to meet the political goals	SCANDINAVIAN JOURNAL OF FOREST RESEARCH	Norwegian forest policy has high-level, complex objectives for the products and benefits from the forest, including increased contribution to the climate, preservation of biodiversity, and creation of economic values. In Norway, it is first and foremost small-scale private forest owners who have to deliver on these expanded goals. The article reveals owners' lack of forestry competence, and elabo…				WOS:000291529200009
Matteo_Keller	15 März 2018	WOS_Search3	Out	T	nEU	Lopez-Sanchez, Aida; Schroeder, John; Roig, Sonia; Sobral, Mar; Dirzo, Rodolfo	Effects of Cattle Management on Oak Regeneration in Northern Californian Mediterranean Oak Woodlands	PLOS ONE	Oak woodlands of Mediterranean ecosystems, a major component of biodiversity hotspots in Europe and North America, have undergone significant land-use change in recent centuries, including an increase in grazing intensity due to the widespread presence of cattle. Simultaneously, a decrease in oak regeneration has been observed, suggesting a link between cattle grazing intensity and limited oak re…				WOS:000340879300113
Matteo_Keller	15 März 2018	WOS_Search3	Out	A	nA	Doerr, Veronica A. J.; Doerr, Erik D.; Davies, Micah J.	Dispersal behaviour of Brown Treecreepers predicts functional connectivity for several other woodland birds	EMU	The persistence of native species in fragmented landscapes is dependent on dispersal or foraging movements between habitat patches, which may be limited. Although corridors have been heralded as solutions, their effectiveness depends on species' movement behaviour, which has rarely been studied. We previously analysed dispersal movements of Brown Treecreepers (Climacteris picumnus), concluding th…				WOS:000287529500008
Matteo_Keller	15 März 2018	WOS_Search3	Out	A	M	Martin-Queller, E.; Gil-Tena, A.; Saura, S.	Species richness of woody plants in the landscapes of Central Spain: the role of management disturbances, environment and non-stationarity	JOURNAL OF VEGETATION SCIENCE	QuestionsHow important is management disturbance on gamma species richness of woody plants at intermediate landscape scales? How is species richness related to other climatic and biotic factors in the study area? How does the assumption of spatial stationarity affect assessment of relationships among species richness and explanatory variables (e.g. management, biotic and climatic factors) across …				WOS:000287926500005
Matteo_Keller	15 März 2018	WOS_Search3	Out	A	nB	Thiel, Andreas; Schleyer, Christian; Plieninger, Tobias	Wolves are Mobile, While Fruit Trees are not! How Characteristics of Resources and Supranational Regulatory Frameworks Shape the Provision of Biodiversity and Ecosystem Services in Germany	ENVIRONMENTAL POLICY AND GOVERNANCE	This paper scrutinizes determinants of regional-level institutions regulating the provision of biodiversity and ecosystem services. Two cases of maintaining ecosystem services, provided by quite different resource systems, are compared: the protection of wolves and the management of a high nature value agroforestry system, scattered fruit tree meadows. Taking an abductive approach, we suggest tha…				WOS:000304766500004
Matteo_Keller	15 März 2018	WOS_Search3	Out	A	nA	Kiebacher, Thomas; Keller, Christine; Scheidegger, Christoph; Bergamini, Ariel	Hidden crown jewels: the role of tree crowns for bryophyte and lichen species richness in sycamore maple wooded pastures	BIODIVERSITY AND CONSERVATION	Tree crowns typically cover the vast majority of the surface area of trees, but they are rarely considered in diversity surveys of epiphytic bryophytes and lichens, especially in temperate Europe. Usually only stems are sampled. We assessed the number of bryophyte and lichen species on stems and in crowns of 80 solitary sycamore maple trees (Acer pseudoplatanus) at six sites in wooded pastures in…				WOS:000379853300001
Matteo_Keller	15 März 2018	WOS_Search3	Out	T	nEU	Venter, Sarah M.; Witkowski, Ed T. F.	Baobab (Adansonia digitata L.) fruit production in communal and conservation land-use types in Southern Africa	FOREST ECOLOGY AND MANAGEMENT	Baobab fruit are harvested and used throughout Africa as an important source of food and are sold to generate income. Commercial use is increasing rapidly as derivatives of the fruit such as baobab seed oil and fruit pulp are being exported to Europe and North America. The cash derived from the sale of fruit support thousands of rural people. This study examines baobab fruit yields in an area bei…				WOS:000287333000032
Matteo_Keller	15 März 2018	WOS_Search3	Out	A	nB	Biasi, Rita; Brunori, Elena; Ferrara, Carlotta; Salvati, Luca	Towards sustainable rural landscapes? a multivariate analysis of the structure of traditional tree cropping systems along a human pressure gradient in a mediterranean region	AGROFORESTRY SYSTEMS	The worldwide increase of human pressure in rural areas has resulted in a progressive fragmentation of agro-forest landscapes. Relatively few studies have identified processes of landscape modification and patch fragmentation reflecting long-term human activity from those caused by recent urbanization stimulated by economic development, population growth and improved accessibility of rural areas.…				WOS:000413987200016
Matteo_Keller	15 März 2018	WOS_Search3	Out	A	nB	Rossetti, Ivo; Bagella, Simonetta	Mediterranean Quercus suber wooded grasslands risk disappearance: New evidences from Sardinia (Italy)	FOREST ECOLOGY AND MANAGEMENT	Wooded grasslands are the most widespread agro-forestry systems in Europe, and are included in the Natura 2000 network due to their importance in biodiversity conservation. Similar to many man-made systems, long-term wooded grasslands conservation depends on sustainable use practices. Regeneration of the tree layer is indispensable to assure wooded grassland maintenance. Several studies in Spanis…				WOS:000341474500016
Matteo_Keller	15 März 2018	WOS_Search3	Out	T	nA	Huwer, Andreas; Wittig, Ruediger	Changes in the species composition of hedgerows in the Westphalian Basin over a thirty-five-year period	TUEXENIA	In the Westphalian Basin (North-Rhine Westphalia, Germany), 176 releves of hedgerows first surveyed during the 1970s were reassessed in 2009 and 2010, and the floristic differences between these two time points were compared. The results were used to analyse the impact of exogenous factors on the species community composition using multivariate statistics (non-metric multidimensional scaling). Si…				WOS:000306680700003
Matteo_Keller	15 März 2018	WOS_Search3	In			Juutilainen, Katja; Monkkonen, Mikko; Kotiranta, Heikki; Halme, Panu	The role of novel forest ecosystems in the conservation of wood-inhabiting fungi in boreal broadleaved forests	ECOLOGY AND EVOLUTION	The increasing human impact on the earth's biosphere is inflicting changes at all spatial scales. As well as deterioration and fragmentation of natural biological systems, these changes also led to other, unprecedented effects and emergence of novel habitats. In boreal zone, intensive forest management has negatively impacted a multitude of deadwood-associated species. This is especially alarming…				WOS:000385626100015
Matteo_Keller	15 März 2018	WOS_Search3	Out	T	nB	Piayda, A.; Dubbert, M.; Rebmann, C.; Kolle, O.; Costa e Silva, F.; Correia, A.; Pereira, J. S.; Werner, C.; Cuntz, M.	Drought impact on carbon and water cycling in a Mediterranean Quercus suber L. woodland during the extreme drought event in 2012	BIOGEOSCIENCES	Savannah-type ecosystems account for 26-30% of global gross primary productivity GPP, with water being one of the major driving factors. In Europe, savannah-type woodlands cover an area of about 1.5 million ha. Here, the recent past has shown a significant decrease in precipitation P in winter and spring as well as a decrease in total annual precipitation. Strong effects on local water balance an…				WOS:000346357800005
Matteo_Keller	15 März 2018	WOS_Search3	Out	A	nA	Rueda, Marta; Rebollo, Salvador; Garcia-Salgado, Gonzalo	Contrasting impacts of different-sized herbivores on species richness of Mediterranean annual pastures differing in primary productivity	OECOLOGIA	Vertebrate herbivores can be key determinants of grassland plant species richness, although the magnitude of their effects can largely depend on ecosystem and herbivore characteristics. It has been demonstrated that the combined effect of primary productivity and body size is critical when assessing the impact of herbivores on plant richness of perennial-dominated grasslands; however, the interac…				WOS:000319077100014
Matteo_Keller	15 März 2018	WOS_Search3	Out	T	nA, nB	Jaskulska, R.; Jaskulska, J.	Efficiency of old and young shelterbelts in reducing the contents of nutrients in Luvisols	AGRICULTURE ECOSYSTEMS & ENVIRONMENT	The purpose of this study was to determine the effect of shelterbelts as biogeochemical barriers that can reduce the concentration of nutrients in groundwater migrating from adjacent cultivated fields. The shelterbelts differed in age, trees species composition and soil organic carbon content. The investigations were carried out in Luvisols, in the western part of Poland. Soil samples were taken …				WOS:000398645900027
Matteo_Keller	15 März 2018	WOS_Search3	Out	A	nA	Morelli, F.; Girardello, M.	Buntings (Emberizidae) as indicators of HNV of farmlands: a case of study in Central Italy	ETHOLOGY ECOLOGY & EVOLUTION	Farmlands represent one of the most important habitats for several bird species in Europe, but during the last few decades, agricultural landscapes have been subject to a rapid and large-scale change, caused by the intensification and mechanization of agricultural activities, that is one of the main drivers of worldwide biodiversity decline. The high nature value farmlands (HNV) are characterized…				WOS:000338754000005
Matteo_Keller	15 März 2018	WOS_Search3	Out	A	nA	Mestre, L.; Pinol, J.; Barrientos, J. A.; Cama, A.; Espadaler, X.	Effects of ant competition and bird predation on the spider assemblage of a citrus grove	BASIC AND APPLIED ECOLOGY	Characterizing intraguild interactions is key to improving understanding of food webs because they are major forces in the structuring of communities. Spiders are generalist predators with intermediate positions in the food web that establish intraguild interactions with ants and birds, which respectively compete with and prey on them. Research has also found interactions between birds and ants, …				WOS:000309571900007
Matteo_Keller	15 März 2018	WOS_Search3	Out	A	wa, nB	Belda, A.; Zaragozi, B.; Martinez-Perez, J. E.; Peiro, V.; Ramon, A.; Seva, E.; Arques, J.	Use of GIS to predict potential distribution areas for wild boar (Sus scrofa Linnaeus 1758) in Mediterranean regions (SE Spain)	ITALIAN JOURNAL OF ZOOLOGY	The wild boar is the target species selected for developing a GIS model of potential habitat for big game species, mainly using many GIS layers and kilometric abundance indices (KAI). We identify and weight environmental factors that determine the suitability for wild boar populations in a Mediterranean region, highly influenced by urban and agro-forestry activities. Marina Baja region (Spain) is…				WOS:000305177500012
Matteo_Keller	15 März 2018	WOS_Search3	Out	T	nA	Hladyz, Sally; Abjornsson, Kajsa; Giller, Paul S.; Woodward, Guy	Impacts of an aggressive riparian invader on community structure and ecosystem functioning in stream food webs	JOURNAL OF APPLIED ECOLOGY	P>1. Bioassessment in running waters has focused primarily on the impacts of organic pollution on community structure. Other stressors (e.g. invasive species) and impacts on ecosystem processes have been largely ignored in many riverine biomonitoring schemes, despite being required increasingly by environmental legislation.2. Exotic riparian plants can exert potentially powerful stresses by alter…				WOS:000288379000020
Matteo_Keller	15 März 2018	WOS_Search3	Out	A	Review	Whittingham, Mark J.	The future of agri-environment schemes: biodiversity gains and ecosystem service delivery?	JOURNAL OF APPLIED ECOLOGY	P>1. European agri-environment schemes (AESs) have so far delivered only moderate biodiversity gains. However, recent work has demonstrated that under a range of circumstances AESs can return substantial benefit both to biodiversity and ecosystem service delivery. This Special Profile brings together 13 papers that point the way to greater effectiveness.2. One study in this Special Profile sugges…				WOS:000290587100002
Matteo_Keller	15 März 2018	WOS_Search3	Out	A	nEU	Hanspach, Jan; Martin, Tara G; Lentini, Pia E; Gibbons, Philip; Fischer, Joern; Law, Brad	Appendix_S1.doc.	Figshare	Schemes designed to make farming landscapes less hostile to wildlife have been questioned because target taxa do not always respond in the expected manner. Microbats are often overlooked in this process, yet persist in agricultural landscapes and exert top-down control of crop pests. We investigated the relationship between microbats and measures commonly incorporated into agri-environment scheme…				DRCI:DATA2013091003450766
Matteo_Keller	15 März 2018	WOS_Search3	Out	A	nA	Razgour, Orly; Hanmer, Julia; Jones, Gareth	Using multi-scale modelling to predict habitat suitability for species of conservation concern: The grey long-eared bat as a case study	BIOLOGICAL CONSERVATION	Although spatial scale is important for understanding ecological processes and guiding conservation planning, studies combining a range of scales are rare. Habitat suitability modelling has been used traditionally to study broad-scale patterns of species distribution but can also be applied to address conservation needs at finer scales. We studied the ability of presence-only species distribution…				WOS:000298521500022
Matteo_Keller	15 März 2018	WOS_Search3	Out	A	nAccess	Bagella, S.; Caria, M. C.; Farris, E.; Rossetti, I.; Filigheddu, R.	Traditional land uses enhanced plant biodiversity in a Mediterranean agro-silvo-pastoral system	PLANT BIOSYSTEMS	Mediterranean agro-silvo-pastoral systems play a key role in view of the positive contribution that they could offer to a sustainable development of European agriculture. The knowledge of the vegetation dynamics and of the processes and land uses favoring different vegetation types related to the same actual potential natural vegetation (PNV) could represent a sound reference framework for monito…				WOS:000372099200003
Matteo_Keller	15 März 2018	WOS_Search3	Out	A	nB	Nunez, Victoria; Hernando, Ana; Velazquez, Javier; Tejera, Rosario	Livestock management in Natura 2000: A case study in a Quercus pyrenaica neglected coppice forest	JOURNAL FOR NATURE CONSERVATION	Due to the European Habitats Directive, Quercus pyrenaica habitat has been protected within the Natura 2000 network for biodiversity conservation. Many of these habitats have been widely managed as coppice forest with silvopastoral use throughout Spain. Currently, in many of these oak coppices fuelwood extraction is neglected and grazing is the main use. Management plans required in the Directive…				WOS:000300252200001
Matteo_Keller	15 März 2018	WOS_Search3	In			Fontana, Veronika; Radtke, Anna; Walde, Janette; Tasser, Erich; Wilhalm, Thomas; Zerbe, Stefan; Tappeiner, Ulrike	What plant traits tell us: Consequences of land-use change of a traditional agro-forest system on biodiversity and ecosystem service provision	AGRICULTURE ECOSYSTEMS & ENVIRONMENT	Traditional agro-forest systems (TAFS) link the two ecosystems forest and grassland and are an attractive, species-rich land-use type in the European cultural landscape. In the past decades, particularly in mountainous regions, socio economic changes have resulted in their abandonment or intensification of use. Our study employed plant traits to analyze and understand the consequences that abando…				WOS:000335871000005
Matteo_Keller	15 März 2018	WOS_Search3	Out	A	nA	Roberge, Jean-Michel; Laudon, Hjalmar; Bjorkman, Christer; Ranius, Thomas; Sandstrom, Camilla; Felton, Adam; Stens, Anna; Nordin, Annika; Granstrom, Anders; Widemo, Fredrik; Bergh, Johan; Sonesson, Johan; Stenlid, Jan; Lundmark, Tomas	Socio-ecological implications of modifying rotation lengths in forestry	AMBIO	The rotation length is a key component of even-aged forest management systems. Using Fennoscandian forestry as a case, we review the socioecological implications of modifying rotation lengths relative to current practice by evaluating effects on a range of ecosystem services and on biodiversity conservation. The effects of shortening rotations on provisioning services are expected to be mostly ne…				WOS:000372300000005
Matteo_Keller	15 März 2018	WOS_Search3	Out	A	nA	Lorenzo, Paula; Gonzalez, Luis; Reigosa, Manuel J.	The genus Acacia as invader: the characteristic case of Acacia dealbata Link in Europe	ANNALS OF FOREST SCIENCE	We review current knowledge about the biology of the genus Acacia, and Acacia dealbata Link ( silver wattle) in particular, as an invader in Europe, focusing on (i) the biology of the genus Acacia; (ii) biological attributes that are important for the invasiveness of the genus and A. dealbata; (iii) possible hypotheses for the invasion success; and (iv) control methods.Several Australian wattles …				WOS:000273058700001
Matteo_Keller	15 März 2018	WOS_Search3	Out	A	nB	Concostrina-Zubiri, Laura; Molla, Ibrahim; Velizarova, Emiliya; Branquinho, Cristina	Grazing or Not Grazing: Implications for Ecosystem Services Provided by Biocrusts in Mediterranean Cork Oak Woodlands	LAND DEGRADATION & DEVELOPMENT	Livestock grazing is one of the most common practices in managed woodlands affecting the abundance and diversity of plant and soil communities. While grazing effects have been studied thoroughly in vascular plants, little is known about grazing consequences for soil lichens and mosses (biocrusts) in managed woodlands. However, these complex communities have critical contributions to soil function…				WOS:000401322900017
Matteo_Keller	15 März 2018	WOS_Search3	Out	T	nB	Ruiz-Peinado, Ricardo; Bravo-Oviedo, Andres; Lopez-Senespleda, Eduardo; Bravo, Felipe; del Rio, Miren	Forest management and carbon sequestration in the Mediterranean region: A review	FOREST SYSTEMS	Aim of study: TTo review and acknowledge the value of carbon sequestration by forest management in the Mediterranean area.Material and methods: We review the main effects of forest management by comparing the effects of silvicultural systems (even-aged vs. uneven-aged stands, coppice systems, agroforestry systems), silvicultural options (thinning, rotation period, species composition), afforestat…				WOS:000413335800011
Matteo_Keller	15 März 2018	WOS_Search3	Out	T	nCS	Fernandez-Nunez, E.; Rigueiro-Rodriguez, A.; Mosquera-Losada, M. R.	Silvopastoral systems established with Pinus radiata D. Don and Betula pubescens Ehrh.: tree growth, understorey biomass and vascular plant biodiversity	FORESTRY	In the European Union, the majority of afforestation is carried out on former agricultural land. This afforestation causes fundamental changes in ecosystem structure and functioning, with the trees intercepting light and precipitation, producing litterfall and competing for soil nutrients. All of these effects could potentially have a negative impact on understorey biomass and vascular plant biod…				WOS:000343055800005
Matteo_Keller	15 März 2018	WOS_Search3	Out	A	nB	Olden, Anna; Komonen, Atte; Tervonen, Kaisa; Halme, Panu	Grazing and abandonment determine different tree dynamics in wood-pastures	AMBIO	Wood-pastures are threatened biotopes in which trees and livestock grazing maintain high conservation values. However, browsing may threaten tree regeneration, whereas abandonment leads to tree encroachment. We studied the regeneration of trees in a grazed and abandoned boreal wood-pastures. In grazed sites, the density of young spruces (Picea abies) was high, while the density of young birches (…				WOS:000395124300010
Matteo_Keller	15 März 2018	WOS_Search3	Out	A	nB	Torres, Ivan; Cespedes, Blanca; Perez, Beatriz; Moreno, Jose M.	Spatial relationships between the standing vegetation and the soil seed bank in a fire-prone encroached dehesa in Central Spain	PLANT ECOLOGY	Postfire vegetation regeneration in many fire-prone ecosystems is soil seed bank dependent. Although vegetation and seed bank may be spatially structured, the role of prefire vegetation patterns and fire in determining postfire vegetation patterns is poorly known. Here, we investigated the spatial patterning of species abundance and richness in the vegetation and seed bank of a Mediterranean encr…				WOS:000314781600003
Matteo_Keller	15 März 2018	WOS_Search3	Out	A	nB	Reis, Pedro; Rolo, Joaquim; Coelho, Inocêncio; Belo, Carlos Carmona	Sistemas agroflorestais em Portugal continental: Parte I: economia e distribuição geográfica	Revista de Ciências Agrárias	ABSTRACT Agro forestry systems occupy 25% of the agricultural and forestry mainland territory. They integrate, in a territory, some species of trees (holm oak, cork oak, chestnut, pine and carob), with grazing animals under cover, and the fruits production. Five major areas of agro forestry systems were defined, from productive and economic variables, and applying the multivariate statistics: the…				SCIELO:S0871-018X2014000200001
Matteo_Keller	15 März 2018	WOS_Search3	In			Garrido-Jurado, Inmaculada; Fernandez-Bravo, Maria; Campos, Carlos; Quesada-Moraga, Enrique	Diversity of entomopathogenic Hypocreales in soil and phylloplanes of five Mediterranean cropping systems	JOURNAL OF INVERTEBRATE PATHOLOGY	The diversity of entomopathogenic Hypocreales from the soil and phylloplanes in five Mediterranean cropping systems with different degrees of management [organic olive orchard conventional olive orchard, holm oak reforestation, holm oak dehesa (a multifunctional agro-sylvo-pastoral system), and sunflower plantation] was studied during four seasons. A total of 697 entomopathogenic fungal isolates …				WOS:000361258800015
Matteo and Amelie	15 März 2018	WOS_Search1 & WOS_Search3	Out	A	nB	Huber, Robert; Briner, Simon; Peringer, Alexander; Lauber, Stefan; Seidl, Roman; Widmer, Alexander; Gillet, Francois; Buttler, Alexandre; Le, Quang Bao; Hirschi, Christian	Modeling Social-Ecological Feedback Effects in the Implementation of Payments for Environmental Services in Pasture-Woodlands	ECOLOGY AND SOCIETY	An effective implementation of payment for environmental services (PES) must allow for complex interactions of coupled social-ecological systems. We present an integrative study of the pasture-woodland landscape of the Swiss Jura Mountains combining methods from natural and social sciences to explore feedback between vegetation dynamics on paddock level, farm-based decision making, and policy dec…				WOS:000321257100031
Matteo_Keller	15 März 2018	WOS_Search3	Out	T	nA	Martin-Loeches Garrido, M.; Pavon Garcia, J.; Garcia Martinez, M.	Hydrogeological origin and functioning of the unique alkaline sub-halophyte crypto-wetland in Guadalajara detrital facies of the Madrid Tertiary aquifer	ESTUDIOS GEOLOGICOS-MADRID	Dehesa de Arriba wetland is a subhalofite-alkalinofite reed meadow so far not described among the Madrid tertiary aquifer wetlands. Is located in the medium-high area of Henares river tertiary basin. The evaporation phenomena are the reason of its diversity and the presence of alkaline efflorescence. The water in origin is the discharge of small evolve groundwater, of the type HCO3-Ca and mineral…				WOS:000365980000006
Matteo_Keller	15 März 2018	WOS_Search3	Out	A	nA	Riedle-Bauer, Monika; Hanak, Karel; Sara, Anita; Bauer, Helmut	Control of Bois Noir and practices increasing biodiversity - a contradiction?	MITTEILUNGEN KLOSTERNEUBURG	Control of Bois Noir and practices increasing biodiversity - a contradiction? Today there is a wide selection of practices and technologies available to increase or maintain biodiversity in vineyards, e.g. fallows, plantings of cover crops or hedgerows. During the last years a significant increase of Bois Noir has been observed in Austrian vineyards. This phytoplasma disease spreads via a cycle i…				WOS:000290293900011
Matteo_Keller	15 März 2018	WOS_Search3	Out	A	nEU	Karki, Uma; Goodman, Mary S.; Sladden, Susan E.	Plant-community characteristics of bahiagrass pasture during conversion to longleaf-pine silvopasture	AGROFORESTRY SYSTEMS	Silvopasture is considered a sustainable agroforestry practice as a result of benefits the system offers for biodiversity, economic returns, and environmental quality. However, little is known about temporal and spatial dynamics of forage species composition of pastures being converted to silvopasture. Research objectives were to determine (1) the response of forage species composition to a young…				WOS:000318496500011
Matteo_Keller	15 März 2018	WOS_Search3	Out	A	nA	Bordjan, Dejan; Bordjan, Ana	EFFECTS OF OVERGROWING AT CERKNICA POLJE (SOUTHERN SLOVENIA) ON BREEDING FARMLAND BIRDS	Acrocephalus	Agriculture has a great impact on biodiversity in Europe. Populations of farmland birds are declining due to both intensification and abandonment of agriculture. The purpose of this study was to determine the effects of overgrowing on the diversity of birds at Cerknica Polje. Six vegetation types were identified on eight survey plots (15.2-31.6 ha each): Short grass - regularly mown wet meadows; …				BCI:BCI201500274436
Matteo_Keller	15 März 2018	WOS_Search3	Out	A	nEU	Parfitt, D. E.; Kafkas, Salih; Batlle, Ignasi; Vargas, Francisco J.; Kallsen, Craig E.	Pistachio	FRUIT BREEDING	Within the Anacardiaceae family, the genus Pistacia L. consists of 11 or more species of which one, P vera L. or pistachio, is commercially grown for its edible nut. Other Pistacia species are used as rootstocks or used in agroforestry. The cultivated pistachio is native to the Middle East and Central Asia. The center of diversity for wild P vera is in Northern Iran and Southern Turkmenistan as w…				WOS:000301511500021
Matteo_Keller	15 März 2018	WOS_Search3	Out	A	conc	Louah, Line; Visser, Marjolein; Blaimont, Alice; de Canniere, Charles	Barriers to the development of temperate agroforestry as an example of agroecological innovation: Mainly a matter of cognitive lock-in?	LAND USE POLICY	Agroforestry (AF) is promoted as an environmentally sound farming practice to address the pressing challenges of meeting a rising global demand for agricultural commodities while conserving biodiversity. Although AF played an important role in European farming in the past, reintroducing the planting of trees in fields is a radical innovation in the modern context, and is, initially, a researcher'…				WOS:000413280200009
Matteo_Keller	15 März 2018	WOS_Search3	Out	T	conc	Dressler, Wolfram H.; McDermott, Melanie H.; Schusser, Carsten	The politics of community forestry in a Global Age - A critical analysis	FOREST POLICY AND ECONOMICS					WOS:000359887200001
Matteo_Keller	15 März 2018	WOS_Search3	Out	A	nB	Tortora, Alfonso; Statuto, Dina; Picuno, Pietro	Rural landscape planning through spatial modelling and image processing of historical maps	LAND USE POLICY	Rural land has been affected over the years by profound, complex and difficult to understand transformations due to natural events, human intervention and changes in natural cycles. Nowadays, the analysis of rural land as well as the environment and landscape is made easier and more complete through the use of powerful and reliable tools; many changes can be considered to be models of territorial…				WOS:000347018700008
Matteo_Keller	15 März 2018	WOS_Search3	Out	T	conc	Jakobsson, Simon; Lindborg, Regina	Governing nature by numbers - EU subsidy regulations do not capture the unique values of woody pastures	BIOLOGICAL CONSERVATION	A vast majority of European farmers are dependent on EU subsidies, which makes subsidy regulations through the Common Agricultural Policy (CAP) powerful tools in shaping agricultural landscapes. Unfortunately, steering recommendations are sometimes arbitrary, like in the case of pasture management, where 50 trees per hectare constitute an upper limit to qualify for subsidies. Although pasture bio…				WOS:000364257100001
Matteo_Keller	15 März 2018	WOS_Search3	Out	A	nAccess	Moll, Sebastian; Voigtlaender, Karin	Investigations on ground beetles (Coleoptera, Carabidae) in recultivation areas of a Lusatian brown coal opencast mining district Janschwalde.	Berichte der Naturforschenden Gesellschaft Oberlausitz	Investigations on ground beetles (Coleoptera, Carabidae) in recultivation areas of a Lusatian brown coal opencast mining district Janschwalde Carabid assemblages were investigated during 2004 on 3 differently recultivated sites at a dump in the brown coal mining district Cottbus/Niederlausitz (open cast mining Janschwalde) using pitfall-trapping. At one of these sites ("AC site") the agroforestry…				ZOOREC:ZOOR14908030913
Matteo_Keller	15 März 2018	WOS_Search3	Out	A	nEU	Rodriguez-Echeverria, Susana; Le Roux, Johannes J.; Crisostomo, Joao A.; Ndlovu, Joice	Jack-of-all-trades and master of many? How does associated rhizobial diversity influence the colonization success of Australian Acacia species?	DIVERSITY AND DISTRIBUTIONS	Aim To evaluate the role of rhizobial diversity, and symbiotic promiscuity, on the invasive ability of Australian acacias (Acacia species in subgenus Phyllodineae native to Australia).Location Global.Methods A bibliographic review of the rhizobial diversity associated with Australian Acacia species was performed to assess symbiotic promiscuity for invasive and non-invasive species. The rhizobial …				WOS:000294655400013
Matteo_Keller	15 März 2018	WOS_Search3	Out	A	nA	Schmid, Marion; Mueller, Juerg Paul	[The GEO meeting on species diversity 2008 at Albulapass. A 24 hour assessment of biodiversity: methods and results.]	Jahresbericht der Naturforschenden Gesellschaft Graubuenden	On 3 June 2008, the "Stiftung Sammlung Bundner Naturmuseum", the management of Parc Ela and the Bergun-Filisur Tourist Office organised a joint Biodiversity Day. In a 24-hour campaign, a team of 50 scientists assessed the greatest possible number of different species of fungi, plants and animals. This campaign was analogous to those that the magazine GEO has been promoting and organising in Europ…				ZOOREC:ZOOR14611079022
Matteo_Keller	15 März 2018	WOS_Search3	Out	A	L	Mico, Estefania; Angeles Marcos-Garcia, Ma; Quinto, Javier; Ramirez, Alfredo; Rios, Segundo; Padilla, Ascension; Galante, Eduardo	The old trees of Iberian "dehesa", an important reservoir of threatened saproxylic insects.	Elytron (Barcelona)	The old trees of Iberian "dehesa", an important reservoir of threatened saproxylic insects.Saproxylic insects make up the highest percentage of the forest biodiversity, being Coleoptera and Diptera the most divers taxonomic groups. Among them we find many rare and endangered species depending, on different ways, on a wide variety of microhabitats related with decaying wood as the hollows of veter…				BCI:BCI201200205898
Matteo_Keller	15 März 2018	WOS_Search3	Out	A	nA	Vizzari, Marco; Sigura, Maurizia	Landscape sequences along the urban-rural-natural gradient: A novel geospatial approach for identification and analysis	LANDSCAPE AND URBAN PLANNING	Human influence on the environment differs in terms of distribution and intensity, thus producing a gradient of landscape modifications that translates into different landscape structures. Within this variety of landscapes, fringe areas represent complex spaces where dynamic processes and instable conditions can be observed. In this research Kernel Density Estimation, multivariate spatial analysi…				WOS:000356116100005
Matteo_Keller	15 März 2018	WOS_Search3	Out	A	nA, nB	Henriques, Joana; Nóbrega, Filomena; Sousa, Edmundo; Lima, Arlindo	Diversidade morfológica e genética de Biscogniauxia mediterranea associada a Quercus suber na bacia mediterrânica	Revista de Ciências Agrárias	Biscogniauxia mediterranea is a widespread fungus that causes charcoal disease on cork oak and other hardwood hosts. It had been considered a secondary pathogen causing the disease only in stressed hosts. However, its frequency and severity have been increasing, inclusive in young trees without other decline signs and developing atypical symptoms. The present work aims to assess the fungus' varia…				SCIELO:S0871-018X2015000200007
Matteo_Keller	15 März 2018	WOS_Search3	Out	A	nA	Marull, Joan; Tello, Enric; Bagaria, Guillem; Font, Xavier; Cattaneo, Claudio; Pino, Joan	Exploring the links between social metabolism and biodiversity distribution across landscape gradients: A regional-scale contribution to the land-sharing versus land-sparing debate	SCIENCE OF THE TOTAL ENVIRONMENT	The debate about the relativemerits of the 'land-sparing' and 'land-sharing' approaches to biodiversity conservation is usually addressed at local scale. Here, however, we undertake a regional-scale approach to this issue by exploring the association between the Human Appropriation of Net Primary Production (HANPP) and biodiversity components (plants, amphibians, reptiles, birds and mammals) acro…				WOS:000424144200128
Matteo_Keller	15 März 2018	WOS_Search3	Out	T	nA	Koranyi David; Haltrich Attila; Marko Viktor; Varga Akos	HETEROPTERA COMMUNITY OF URBAN MAPLE TREES	Novenyvdelem	Urban trees have an important role to create a more liveable environment. These plants are affected by numerous adverse effects, including pest damage, contributing to decline in their condition and decorative value. True bugs are a large component of the arthropod community in urban tree canopies. As they are predacious or phytophagous in their feeding habit, they can contribute to pest suppress…				BCI:BCI201500776034
Matteo_Keller	15 März 2018	WOS_Search3	Out	A	nB	Batista, Teresa; de Mascarenhas, Jose Manuel; Mendes, Paula	Guidelines for the integration of biological and cultural values in a landscape interpretation centre: application in southern Portugal	BIODIVERSITY AND CONSERVATION	The city of A parts per thousand vora (the Roman Ebora Liberalitas Julia) is the most important town in Alentejo province (Southern Portugal) and is surrounded by a quite rich cultural and biological landscape involving archaeological sites of several epochs, old field networks and farms, as well as specific multifunctional cultural landscapes, the agro-forestry-pastoral systems called montados. …				WOS:000363537900012
Matteo_Keller	15 März 2018	WOS_Search3	Out	A	nA, nB	Tognetti, Roberto; Massacci, Angelo; Mugnozza, Giuseppe Scarascia	Fifth International Poplar Symposium: 'Poplars and willows: from research models to multipurpose trees for a bio-based society'	TREE PHYSIOLOGY	Carefully managed tree plantations offer an opportunity for sustainable biomass production. In recent years, the responses of the Salicaceae to environmental constraints have increasingly been investigated at different levels of biological integration, giving rise to a physiological approach to the function of trees in environmental restoration and monitoring. Significant progress has been achiev…				WOS:000298247500003
Matteo_Keller	15 März 2018	WOS_Search3	Out	A	nEU	Hanspach, Jan; Martin, Tara G; Lentini, Pia E; Gibbons, Philip; Fischer, Joern; Law, Brad	Figure_S5.tif.	Figshare	Schemes designed to make farming landscapes less hostile to wildlife have been questioned because target taxa do not always respond in the expected manner. Microbats are often overlooked in this process, yet persist in agricultural landscapes and exert top-down control of crop pests. We investigated the relationship between microbats and measures commonly incorporated into agri-environment scheme…				DRCI:DATA2013091003450760
Matteo_Keller	15 März 2018	WOS_Search3	Out	T	nB	Bainard, L. D.; Koch, A. M.; Gordon, A. M.; Klironomos, J. N.	Growth response of crops to soil microbial communities from conventional monocropping and tree-based intercropping systems	PLANT AND SOIL	Recent studies have shown that tree-based intercropping (TBI) systems support a more diverse soil microbial community compared to conventional agricultural systems. However, it is unclear whether differences in soil microbial diversity between these two agricultural systems have a functional effect on crop growth.In this study, we used a series of greenhouse experiments to test whether crops resp…				WOS:000313729000026
Matteo_Keller	15 März 2018	WOS_Search3	Out	A	nCS	Barrico, Lurdes; Rodriguez-Echeverria, Susana; Freitas, Helena	Diversity of soil basidiomycete communities associated with Quercus suber L. in Portuguese montados	EUROPEAN JOURNAL OF SOIL BIOLOGY	The montado is an agro-silvo pastoral system characterized by an open oak formation combined with shrubs or a rotation of cultures/pastures/fallow. A key, but frequently overlooked, component of these systems is the fungal community associated with the dominant oaks. We present a study of the basidiomycete community in montado areas of Quercus suber L from Central-Western Portugal, based on fruit…				WOS:000283107500002
Matteo_Keller	15 März 2018	WOS_Search3	Out	A	nEU	Le Roux, Darren S.; Ikin, Karen; Lindenmayer, David B.; Manning, Adrian D.; Gibbons, Philip	Single large or several small? Applying biogeographic principles to tree-level conservation and biodiversity offsets	BIOLOGICAL CONSERVATION	Land development contributes to the clearance of large trees that are sometimes offset with many smaller trees as compensatory wildlife habitat. But are many smaller trees a valid biodiversity offset for the loss of a single large tree? To answer this question, we tested predictions underpinned by island biogeography theory. Targeting birds, we investigated size and landscape context effects at 7…				WOS:000364257100063
Matteo_Keller	15 März 2018	WOS_Search3	Out	A	nB	Hasund, Knut Per; Kataria, Mitesh; Lagerkvist, Carl Johan	Valuing public goods of the agricultural landscape: a choice experiment using reference points to capture observable heterogeneity	JOURNAL OF ENVIRONMENTAL PLANNING AND MANAGEMENT	The willingness to pay (WTP) for different types of elements and other environmental qualities of the agricultural landscape were investigated by a choice experiment study. To get value measures of a set of attributes as policy relevant as possible, the WTP for 28 levels of 12 attributes was estimated. Two survey versions concerned permanent grassland and two concerned field elements of cultivate…				WOS:000284628900003
Matteo_Keller	15 März 2018	WOS_Search3	Out	A	nCS	Venturella, G; Compagno, R; La Rosa, A; Polemis, E; Gargano, M L; Zervakis, G I	Diversity of macrofungi and exploitation of edible mushroom resources in the National Park &#8220;Appennino Lucano, Val D'Agri, Lagonegrese&#8221; (Italy)	Figshare	An investigation on the macrofungal diversity of the National Park Appennino Lucano, Val D'Agri, Lagonegrese (Basilicata, southern Italy) was carried out, together with an evaluation of wild edible mushrooms in agro-forest ecosystems and their possible exploitation as a new source of food and revenue in rural and under-developed areas of this region. An unpublished list of 249 mushroom taxa (229 …				DRCI:DATA2016186008217467
Matteo_Keller	15 März 2018	WOS_Search3	Out	A	Review	Park, Kirsty J.	Mitigating the impacts of agriculture on biodiversity: bats and their potential role as bioindicators	MAMMALIAN BIOLOGY	Agriculture is a dominant land use worldwide with approximately 40% of the land's surface used for farming. In many countries, particularly parts of Europe, this figure is substantially higher and most agricultural land is under intensive practices aimed at maximising the production of food. The intensification and expansion of modern agricultural practices led to the biological simplification of…				WOS:000356738900007
Matteo_Keller	15 März 2018	WOS_Search3	Out	A	conc	Chetelat, Joel; Kalbermatten, Michael; Lannas, Kathryn S. M.; Spiegelberger, Thomas; Wettstein, Jean-Bruno; Gillet, Francois; Peringer, Alexander; Buttler, Alexandre	A Contextual Analysis of Land-Use and Vegetation Changes in Two Wooded Pastures in the Swiss Jura Mountains	ECOLOGY AND SOCIETY	This study examines the effects of land-use policies and natural events on the evolution of two wooded pastures in the Jura Mountains in Switzerland between 1934 and 2000. The socioeconomic context and the local conditions were seen as major driving forces influencing land management practices which in turn redefined land-use policies. We studied the dynamics of the Jura Mountains' wooded pasture…				WOS:000317184800023
Matteo_Keller	15 März 2018	WOS_Search3	Out	A	nB	Bacon, Christopher M.; Getz, Christy; Kraus, Sibella; Montenegro, Maywa; Holland, Kaelin	The Social Dimensions of Sustainability and Change in Diversified Farming Systems	ECOLOGY AND SOCIETY	Agricultural systems are embedded in wider social-ecological processes that must be considered in any complete discussion of sustainable agriculture. Just as climatic profiles will influence the future viability of crops, institutions, i.e., governance agreements, rural household and community norms, local associations, markets, and agricultural ministries, to name but a few, create the condition…				WOS:000313417400043
Matteo and Amelie	15 März 2018	WOS_Search1 & WOS_Search3	Out	T	Review	Varah, Alexa; Jones, Hannah; Smith, Jo; Potts, Simon G.	Enhanced biodiversity and pollination in UK agroforestry systems	JOURNAL OF THE SCIENCE OF FOOD AND AGRICULTURE	Monoculture farming systems have had serious environmental impacts such as loss of biodiversity and pollinator decline. The authors explain how temperate agroforestry systems show potential in being able to deliver multiple environmental benefits.				WOS:000319875500001
Matteo_Keller	15 März 2018	WOS_Search3	Out	A	nA	Hipolito, Dario; Santos-Reis, Margarida; Rosalino, Luis M.	Effects of agro-forestry activities, cattle-raising practices and food-related factors in badger sett location and use in Portugal	MAMMALIAN BIOLOGY	Mediterranean landscapes in Europe are characterized by a mixed matrix of agriculture, agro-forestry or cattle-farming areas, which have influenced native communities for centuries. Recently, new changes were imposed on these agro-forestry landscapes due to novel management options that provide new challenges for wildlife. From a conservation perspective, there is an urgent need to assess what ar…				WOS:000372379500011
Matteo_Keller	15 März 2018	WOS_Search3	Out	A	nA	Rossi, Jean-Pierre; Garcia, Jacques; Roques, Alain; Rousselet, Jerome	Trees outside forests in agricultural landscapes: spatial distribution and impact on habitat connectivity for forest organisms	LANDSCAPE ECOLOGY	Context Various species of forest trees are commonly used for ornamental purposes and are therefore frequently found in nonforest ecosystems. They constitute an important component of the so-called trees outside forests (TOF). Not much is known, however, about the drivers of TOF spatial distribution either in urbanized or in agricultural landscapes since they are generally absent from forest inve…				WOS:000372318900005
Matteo_Keller	15 März 2018	WOS_Search3	Out	A	nCS	Leal, Ana I.; Martins, Ricardo C.; Palmeirim, Jorge M.; Granadeiro, Jose P.	Influence of habitat fragments on bird assemblages in Cork Oak woodlands	BIRD STUDY	Capsule Fragments of olive groves and riparian galleries have a positive influence on bird assemblages in Cork Oak woodlands.Aims Assess the impact of fragments of olive groves and riparian vegetation on the birds of the matrix of Cork Oak woodland.Methods Bird point counts at increasing distances (0, 50, 150, 250 and 350 m) from 15 olive groves and 13 sectors of riparian vegetation embedded in a…				WOS:000295732100009
Matteo_Keller	15 März 2018	WOS_Search3	Out	A	nA	Fuentes-Montemayor, Elisa; Goulson, Dave; Park, Kirsty J.	The effectiveness of agri-environment schemes for the conservation of farmland moths: assessing the importance of a landscape-scale management approach	JOURNAL OF APPLIED ECOLOGY	P>1. Agricultural intensification and expansion are regarded as major causes of worldwide declines in biodiversity during the last century. Agri-environment schemes (AES) have been introduced in many countries as an attempt to counteract the negative effects of intensive agriculture by providing financial incentives for farmers to adopt environmentally-sensitive agricultural practices.2. We surve…				WOS:000290587100005
Matteo_Keller	15 März 2018	WOS_Search3	Out	A	nA	Viedma, Olga; Torres, Ivan; Perez, Beatriz; Moreno, Jose M.	Modeling plant species richness using reflectance and texture data derived from QuickBird in a recently burned area of Central Spain	REMOTE SENSING OF ENVIRONMENT	Species richness increases markedly during the first years after fire, driven mainly by the increase in the number of herbaceous species. However, such increase is variable in space and time, due to the role that the different plant life-forms can play after the fire disturbance. In addition, the absence of reliable species richness information can be a limitation for decision making when postfir…				WOS:000301892200019
Matteo_Keller	15 März 2018	PersonalCommunication_asking_for_data_from_Lopez-Carrasco2015_The effect of tree cover on the biomass and diversity of the herbaceous layer in a Mediterranean dehesa	In			Lopez-Sanchez, Aida; Miguel, Alfonso San; Dirzo, Rodolfo; Roig, Sonia	Scattered trees and livestock grazing as keystones organisms for sustainable use and conservation of Mediterranean dehesas	JOURNAL FOR NATURE CONSERVATION	Mediterranean scattered oak woodlands support relatively high biological diversity, and provide important ecosystem services. However, there is still a lack of knowledge about livestock-tree-grassland relationships, knowledge necessary for effective conservation management in these systems. To address such lacuna, we measured the effects of scattered trees and grazing animals (livestock vs. wild …				WOS:000382125000007
Matteo_Keller	15 März 2018	WOS_Search3	Out	A	nA	Angelstam, Per; Axelsson, Robert; Elbakidze, Marine; Laestadius, Lars; Lazdinis, Marius; Nordberg, Mats; Patru-Stupariu, Ileana; Smith, Mike	Knowledge production and learning for sustainable forest management on the ground: Pan-European landscapes as a time machine	FORESTRY	While sustainable forest management (SFM) policy processes are well developed, implementation on the ground remains a challenge. Given the diversity of biophysical conditions, economic histories and governance systems on the European continent, regionally and temporally adapted and adaptive solutions are needed for both social and ecological systems. To illustrate this, we apply (1) a biographic …				WOS:000297241900012
Matteo_Keller	15 März 2018	WOS_Search3	Out	A	nA, nB	Maurel, Veronique Bellon; Huyghe, Christian	Putting agricultural equipment and digital technologies at the cutting edge of agroecology	OCL-OILSEEDS AND FATS CROPS AND LIPIDS	The agro-ecological transition is an ambitious challenge. It can be met by implementing the fundamentals of agroecology (use of biodiversity, integration of agriculture in landscapes, closure of flow loops) in the context of a broad and renewed offer of technologies: agro-equipment, biotechnology, digital technologies. This article explores the role that agro- equipment and digital services can p…				WOS:000405960000008
Matteo_Keller	15 März 2018	WOS_Search3	Out	A	conc	Sandom, Christopher J.; Ejrnaes, Rasmus; Hansen, Morten D. D.; Svenning, Jens-Christian	High herbivore density associated with vegetation diversity in interglacial ecosystems	PROCEEDINGS OF THE NATIONAL ACADEMY OF SCIENCES OF THE UNITED STATES OF AMERICA	The impact of large herbivores on ecosystems before modern human activities is an open question in ecology and conservation. For Europe, the controversial wood-pasture hypothesis posits that grazing by wild large herbivores supported a dynamic mosaic of vegetation structures at the landscape scale under temperate conditions before agriculture. The contrasting position suggests that European tempe…				WOS:000333027900064
Matteo_Keller	15 März 2018	WOS_Search3	Out	T	nB	Toenshoff, Charlotte; Joergensen, Rainer Georg; Stuelpnagel, Reinhold; Wachendorf, Christine	Dynamics of soil organic carbon fractions one year after the re-conversion of poplar and willow plantations to arable use and perennial grassland	AGRICULTURE ECOSYSTEMS & ENVIRONMENT	Due to the intensive soil tillage during the re-conversion of fast growing tree plantations back to agricultural use, high losses of accumulated soil organic matter are expected. A field trial was conducted at two former fast growing poplar plantations and one willow plantation in northern Germany to study the effects of different tillage depths and land use systems during such a re-conversion of…				WOS:000321480600003
Matteo_Keller	15 März 2018	WOS_Search3	Out	A	Review	Bergmeier, Erwin; Petermann, Joerg; Schroeder, Eckhard	Geobotanical survey of wood-pasture habitats in Europe: diversity, threats and conservation	BIODIVERSITY AND CONSERVATION	Agro-silvopastoral land-use has a long tradition throughout Europe. Depending on the region, wood-pasture occurs as vanishing relic of historical land-use, or still more or less widespread as multiple-use rangeland. A new development is that former intensively managed land is being left to evolve towards wood-pasture as an economically and ecologically favourable alternative. In a review of Europ…				WOS:000282870700001
Matteo_Keller	15 März 2018	WOS_Search3	Out	A	nA	Rosa Garcia, Rocio; Fraser, Mariecia D.; Celaya, Rafael; Mendes Ferreira, Luis Miguel; Garcia, Urcesino; Osoro, Koldo	Grazing land management and biodiversity in the Atlantic European heathlands: a review	AGROFORESTRY SYSTEMS	Atlantic heaths are semi-natural habitats of high biodiversity interest which once covered large areas of the Atlantic Region. Nowadays these heathlands are dramatically reduced in many countries although they still cover wide areas in the north-west Iberian Peninsula, especially in the poorest and most socially marginal areas that are frequently affected by wildfires. We review the role of lives…				WOS:000314270400003
Matteo_Keller	15 März 2018	WOS_Search3	Out	T	nA	Nascimbene, Juri; Marini, Lorenzo; Paoletti, Maurizio G.	Organic Farming Benefits Local Plant Diversity in Vineyard Farms Located in Intensive Agricultural Landscapes	ENVIRONMENTAL MANAGEMENT	The majority of research on organic farming has considered arable and grassland farming systems in Central and Northern Europe, whilst only a few studies have been carried out in Mediterranean agro-systems, such as vineyards, despite their economic importance. The main aim of the study was to test whether organic farming enhances local plant species richness in both crop and non-crop areas of vin…				WOS:000303477700010
Matteo_Keller	15 März 2018	WOS_Search3	Out	T	nEU	Ahmed, Selena; Unachukwu, Uchenna; Stepp, John Richard; Peters, Charles M.; Long, Chunlin; Kennelly, Edward	Pu-erh tea tasting in Yunnan, China: Correlation of drinkers' perceptions to phytochemistry	JOURNAL OF ETHNOPHARMACOLOGY	Aim of the study: Pu-erh (or pu'er) tea tasting is a social practice that emphasizes shared sensory experience, wellbeing, and alertness. The present study examines how variable production and preparation practices of pu-erh tea affect drinkers' perceptions, phytochemical profiles, and anti-oxidant activity.Materials and methods: One hundred semi-structured interviews were conducted in Yunnan Pro…				WOS:000284442100020
Matteo_Keller	15 März 2018	WOS_Search3	Out	A	nA, nB	Ortego, Joaquin; Bonal, Raul; Munoz, Alberto	Genetic Consequences of Habitat Fragmentation in Long-Lived Tree Species: The Case of the Mediterranean Holm Oak (Quercus ilex, L.)	JOURNAL OF HEREDITY	Large-scale forest fragmentation can increase interpopulation genetic differentiation and erode the genetic variability of remnant plant populations. In this study, we analyze the extent of clonality and the genetic variability and structure within a holm oak (Quercus ilex) population from Central Spain at 3 patches showing different degrees of fragmentation. For this purpose, we have typed 191 i…				WOS:000283691400006
Matteo_Keller	15 März 2018	WOS_Search3	Out	A	nA	Betbeder, Julie; Laslier, Marianne; Hubert-Moy, Laurence; Burel, Francoise; Baudry, Jacques	Synthetic Aperture Radar (SAR) images improve habitat suitability models	LANDSCAPE ECOLOGY	Context The ability to detect ecological networks in landscapes is of utmost importance for managing biodiversity and planning corridors.Objectives The objective of this study was to evaluate the information provided by a synthetic aperture radar (SAR) image for landscape connectivity modeling compared to aerial photographs (APs).Methods We present a novel method that integrates habitat suitabili…				WOS:000406962100008
Matteo_Keller	15 März 2018	WOS_Search3	Out	A	conc	Casagrande, Marion; Alletto, Lionel; Naudin, Christophe; Lenoir, Arthur; Siah, Ali; Celette, Florian	Enhancing planned and associated biodiversity in French farming systems	AGRONOMY FOR SUSTAINABLE DEVELOPMENT	In a context of global change involving uncertainty in agricultural production, agroecological systems need to reduce their dependency on inputs and increase their resilience. Biodiversity-based techniques are promising, as they provide production services based on biological processes. Tracking farmer practices is an original approach aiming at identifying and analysing alternative systems and s…				WOS:000414347000002
Matteo_Keller	15 März 2018	WOS_Search3	Out	A	nA	Alcantara, Julio M.; Rey, Pedro J.; Manzaneda, Antonio J.	A model of plant community dynamics based on replacement networks	JOURNAL OF VEGETATION SCIENCE	QuestionsWhen a tree or a shrub dies, the space it occupied can be overtaken by plants that were recruiting beneath it or colonized by new species. Such replacement processes can drive the temporal change in species abundance in a plant community. Can we predict the dynamics of a real plant community using observational data on plant-plant recruitment interactions? What would be the relative impo…				WOS:000352793500012
Matteo_Keller	15 März 2018	WOS_Search3	Out	A	nB	Rolo, V.; Rivest, D.; Lopez-Diaz, M. L.; Moreno, G.	Microhabitat effects on herbaceous nutrient concentrations at the community and species level in Mediterranean open woodlands: the role of species composition	GRASS AND FORAGE SCIENCE	The presence of a woody canopy in open oak woodlands affects not only the nutrition but also the species composition of the herbaceous community. Yet, the contribution of both effects (changes in nutrient concentrations and species composition) to total resources that are captured by the herbaceous community is not well understood. We assessed the mineral nutrition (N, P, K and Ca) of three herba…				WOS:000352797100002
Matteo_Keller	15 März 2018	WOS_Search3	Out	T	nEU	Lentini, Pia E.; Fischer, Joern; Gibbons, Philip; Hanspach, Jan; Martin, Tara G.	Value of large-scale linear networks for bird conservation: A case study from travelling stock routes, Australia	AGRICULTURE ECOSYSTEMS & ENVIRONMENT	We investigated the potential role of the travelling stock route network. Australia, in the conservation of declining birds. We surveyed 32 linear remnants and 24 adjacent agricultural fields of crop, native pasture or exotic pasture, for woodland birds. Compared to surrounding agricultural fields, linear remnants provided better habitat for woodland birds. Within the remnants, vegetation structu…				WOS:000292534800006
Matteo_Keller	15 März 2018	WOS_Search3	Out	A	nB	Hartel, Tibor; Dorresteijn, Ine; Klein, Catherine; Mathe, Orsolya; Moga, Cosmin I.; Oellerer, Kinga; Roellig, Marlene; von Wehrden, Henrik; Fischer, Joern	Wood-pastures in a traditional rural region of Eastern Europe: Characteristics, management and status	BIOLOGICAL CONSERVATION	Wood-pastures are among the oldest land-use types in Europe and have high ecological and cultural importance. They are under rapid decline all over Europe because of changes in land use, tree cutting, and lack of regeneration. In this study we characterized the structure, condition and threats of wood-pastures in a traditional rural region in Romania. Forty-two wood-pastures were surveyed, as wel…				WOS:000328523900029
Matteo_Keller	15 März 2018	WOS_Search3	Out	T	nB	Hernandez-Morcillo, Monica; Burgess, Paul; Mirck, Jaconette; Pantera, Anastasia; Plieninger, Tobias	Scanning agroforestry-based solutions for climate change mitigation and adaptation in Europe	ENVIRONMENTAL SCIENCE & POLICY	Agroforestry, the integration of trees and shrubs with livestock and/or crops, can make a substantial contribution to mitigating and enabling adaptation to climate change. However, its full potential will only be achieved if the challenges to agroforestry implementation are identified and the most efficient and sustainable solutions are made widely known. Therefore, the aim of this paper is to ex…				WOS:000423638900006
Matteo_Keller	15 März 2018	WOS_Search3	Out	T	nA	Tomson, Pille; Bunce, Robert Gerald Henry; Sepp, Kalev	The role of slash and burn cultivation in the formation of southern Estonian landscapes and implications for nature conservation	LANDSCAPE AND URBAN PLANNING	Cultural landscapes result from the application of traditional management practices usually over centuries and are amongst the most valued in Europe. However, their composition is widely threatened by modern agriculture. It is therefore necessary to understand the historical factors involved in their formation, so that appropriate policies can be developed for maintaining their character. The pre…				WOS:000351647700006
Matteo_Keller	15 März 2018	WOS_Search3	Out	A	nAccess	Parviainen, Jari	Cultural heritage and biodiversity in the present forest management of the boreal zone in Scandinavia	JOURNAL OF FOREST RESEARCH	Almost all the boreal forests in the Scandinavian peninsula have been influenced by human societies, and, therefore, natural, original forests are very rare. In this article, the interaction between the old traditional forest uses and the present management practices are analysed and discussed. Historical uncontrolled use, slash-and-burn agriculture and overexploitation of forests for saw milling…				WOS:000360863200005
Matteo_Keller	15 März 2018	WOS_Search3	Out	A	nA	Buse, Joern; Entling, Martin H.; Ranius, Thomas; Assmann, Thorsten	Response of saproxylic beetles to small-scale habitat connectivity depends on trophic levels	LANDSCAPE ECOLOGY	Context According to the trophic-rank hypothesis, species may be differentially affected by habitat isolation due to their trophic position in the food chain, i.e. high-order trophic levels may be more negatively affected than low-order levels.Objectives The aim of this paper is to study how species richness, abundance and composition of saproxylic beetle communities are affected by patch (=tree)…				WOS:000374962000002
Matteo_Keller	15 März 2018	WOS_Search3	Out	A	nA	Shigematsu, Akira; Sato, Noriko	Post forest reversal discussion: Restructuring public subsidy system for private forests under the differences of topographic conditions in Norway	LAND USE POLICY	Global attention has focused on how to utilize wood resources with less impact on ecological services generated by forests, and governments are restructuring the subsidy system to achieve effective resource governance. We examined (1) the changes in wood utilization against growing wood stock among high-income countries; (2) regional differences in the Norwegian wood stock and its utilization and…				WOS:000313318000025
Matteo_Keller	15 März 2018	WOS_Search3	Out	T	nB	Araya, Yoseph N.; Bartelheimer, Maik; Valle, Cipriano J.; Crujeiras, Rosa M.; Garcia-Baquero, Gonzalo	Does functional soil microbial diversity contribute to explain within-site plant -diversity in an alpine grassland and a dehesa meadow in Spain?	JOURNAL OF VEGETATION SCIENCE	QuestionsOnce effects of hydrological and chemical soil properties have been accounted for, does soil microbial diversity contribute to explain change in plant community structure (i.e. within-site -diversity)? If so, at what spatial scale does microbial diversity operate?LocationLa Mina in Moscosa Farm, Salamanca, western Spain (dehesa community) and Laguna Larga in the Urbion Peaks, Soria, cent…				WOS:000408818000013
Matteo_Keller	15 März 2018	WOS_Search3	Out	T	conc	Brunet, Jorg; Felton, Adam; Lindbladh, Matts	From wooded pasture to timber production - Changes in a European beech (Fagus sylvatica) forest landscape between 1840 and 2010	SCANDINAVIAN JOURNAL OF FOREST RESEARCH	The forest ecosystems in northern Europe have undergone extensive changes over the last 200 years. We present the first detailed account on how modern forest management has transformed a beech (Fagus sylvatica) dominated forest landscape in southern Sweden. Specifically, we analyse changes in forest distribution, composition and structure since 1840 at Skabersjo estate and discuss the implication…				WOS:000302151900001
Matteo_Keller	15 März 2018	WOS_Search3	Out	T	nEU, nA	Neary, Daniel G.; Smethurst, Philip J.; Baillie, Brenda R.; Petrone, Kevin C.; Cotching, William E.; Baillie, Craig C.	Does tree harvesting in streamside management zones adversely affect stream turbidity?-preliminary observations from an Australian case study	JOURNAL OF SOILS AND SEDIMENTS	In Australia, farmers and natural resource managers are striving to enhance environmental outcomes at farm and catchment scales by planting streamside management zones (SMZs) on farms with trees and other perennial vegetation. Lack of sound information on and funding for establishing and managing trees in SMZs is hindering wide-scale adoption of this practice. Australian Codes of Forest Practice …				WOS:000277555800006
Matteo_Keller	15 März 2018	WOS_Search3	Out	A	nA	Plieninger, Tobias	Monitoring directions and rates of change in trees outside forests through multitemporal analysis of map sequences	APPLIED GEOGRAPHY	This study explores the potential of historical maps to detect, measure and monitor changes of trees outside forests. The main goal is to assess local-level changes of scattered trees and orchards and their land-use determinants in two areas in Southern Germany between 1901/1905 and 2009. Firstly, overall landscape changes are recorded. Secondly, the spatial-temporal trajectories of scattered tre…				WOS:000298362400034
Matteo_Keller	15 März 2018	WOS_Search3	Out	A	nCS	Vrahnakis, Michael S.; Fotiadis, George; Pantera, Anastasia; Papadopoulos, Andreas; Papanastasis, Vasilios P.	Floristic diversity of valonia oak silvopastoral woodlands in Greece	AGROFORESTRY SYSTEMS	Valonia oak (Quercus ithaburensis subsp. macrolepis (Kotschy) Hedge and Yaltirik), a deciduous species grown in the xerothermic conditions of the east Mediterranean zone of Europe, forms woodlands of open canopy that permits adequate light to reach the ground thus sustaining an exceptionally rich flora. In Greece, these woodlands are mainly used for livestock grazing and considered important silv…				WOS:000341858600011
Matteo_Keller	15 März 2018	WOS_Search3	Out	A	nB	Touza, Julia; Perrings, Charles; Chas Amil, Maria Luisa	Harvest Decisions and Spatial Landscape Attributes: The Case of Galician Communal Forests	ENVIRONMENTAL & RESOURCE ECONOMICS	In recent years, forest management has moved towards a landscape approach reflecting a mix of social, environmental and economic values. In this paper, we evaluate the effect on harvesting decisions of the spatial attributes of communal forests in Galicia. We first model the forest landscape management problem within a bioeconomic framework, which allows the identification of optimal clear-cuttin…				WOS:000276479700005
Matteo_Keller	15 März 2018	WOS_Search3	Out	T	nA	Lindbladh, Matts; Axelsson, Anna-Lena; Hultberg, Tove; Brunet, Jorg; Felton, Adam	From broadleaves to spruce - the borealization of southern Sweden	SCANDINAVIAN JOURNAL OF FOREST RESEARCH	Mixed or broadleaf forests were once common in many regions of Northern Europe, whereas today conifers often dominate. The aim of the study was to investigate the spatial and temporal patterns and processes which underlie this transition to Picea abies dominance in southern Sweden. We use recently developed paleoecological methods to determine long-term changes in the relative abundance of tree s…				WOS:000344163100009
Matteo_Keller	15 März 2018	WOS_Search3	Out	A	nA	Balestrieri, Rosario; Basile, Marco; Posillico, Mario; Altea, Tiziana; De Cinti, Bruno; Matteucci, Giorgio	A guild-based approach to assessing the influence of beech forest structure on bird communities	FOREST ECOLOGY AND MANAGEMENT	The advantages of using birds as indicators of biodiversity and/or habitat quality in forest habitats rely principally (1) on their relative ease of detection and (2) on their strong association with many forest features. Here we investigate how forest structure can shape a bird community at the stand level (ca. 30 hectares), using an expeditious sampling protocol and a simple but reasoned guild …				WOS:000364885100023
Matteo_Keller	15 März 2018	WOS_Search3	Out	T	nA, nB	Lamichhane, Jay Ram; Varvaro, Leonardo; Parisi, Luciana; Audergon, Jean-Marc; Morris, Cindy E.	Disease and Frost Damage of Woody Plants Caused by Pseudomonas syringae: Seeing the Forest for the Trees	ADVANCES IN AGRONOMY, VOL 126	Pseudomonas syringae is a phytopathogenic bacterium that causes diseases of monocots, herbaceous dicots, and woody dicots, worldwide. On woody plants, reports of disease due to P syringae have markedly increased in the last years and the diseases in Italy of a new highly aggressive population of P syringae in 2008 on kiwifruit, which caused severe epidemics in the following years throughout the k…				WOS:000336943100004
Matteo_Keller	15 März 2018	WOS_Search3	Out	A	nA, nB	Saraf, Meenu; Hastings, Astley	Biofuels, the Role of Biotechnology to Improve Their Sustainability and Profitability	BIODIVERSITY, BIOFUELS, AGROFORESTRY AND CONSERVATION AGRICULTURE	Energy supply and environmental change are the challenges facing humanity today. The need to develop new, carbon neutral forms of energy is now urgent. Bio-energy is a promising option that offers both energy sustainability and greenhouse gas emissions mitigation. In 2005 biomass provided 13.4% of current world energy needs, mainly as a heating and cooking fuel in rural communities, However, even…				WOS:000283004500004
Matteo_Keller	15 März 2018	WOS_Search3	Out	A	nB	Sales-Baptista, Elvira; d'Abreu, Manuel Cancela; Ferraz-de-Oliveira, Maria Isabel	Overgrazing in the Montado? The need for monitoring grazing pressure at paddock scale	AGROFORESTRY SYSTEMS	Montados are presently facing the threat of either abandonment or intensification, and livestock overgrazing has been suspected of contributing to reduced natural regeneration and biodiversity. However, reliable data are to our knowledge, lacking. To avoid potential risks of overgrazing, an adaptive and efficient management is essential. In the present paper we review the main sources of complexi…				WOS:000370710300006
Matteo_Keller	15 März 2018	WOS_Search3	Out	A	nEU	Law, Bradley S.; Chidel, Mark; Penman, Trent	Do young eucalypt plantations benefit bats in an intensive agricultural landscape?	WILDLIFE RESEARCH	Context. Environmental benefits of timber plantations have been a major selling point for land use change from previously cleared farmland, but data concerning the response of biodiversity are scarce.Aims. We investigated the use of young (4-11 years old) timber plantations by bats in comparison with other vegetation classes in a highly cleared and productive agricultural landscape in north-west …				WOS:000292686300001
Matteo_Keller	15 März 2018	WOS_Search3	Out	T	nA	Hernandez, Angel; Zaldivar, Pilar	Epizoochory in a hedgerow habitat: seasonal variation and selective diaspore adhesion	ECOLOGICAL RESEARCH	Epizoochory has been less studied than other seed dispersal mechanisms, such as endozoochory, and generally only a small percentage of plant species show adaptations to this strategy. Nevertheless, epizoochorous seed dispersal can affect an appreciable number of herb species in forests and man-made habitats. Also, few studies have dealt with temporal variation in epizoochory. In this paper, mediu…				WOS:000316002800017
Matteo and Amelie	15 März 2018	WOS_Search1 & WOS_Search3	In			Lopez-Carrasco, C.; Lopez-Sanchez, A.; San Miguel, A.; Roig, S.	The effect of tree cover on the biomass and diversity of the herbaceous layer in a Mediterranean dehesa	GRASS AND FORAGE SCIENCE	Mediterranean dehesas are an archetypal example of high nature value farmland in Europe. To better understand the interactions between trees and grasslands in the conservation and management of the dehesa, we measured, over 3years, the contribution of scattered trees to the diversity and biomass dry-matter (DM) yield of the herb layer and the relationship between the herb layer (biomass and diver…				WOS:000363729800008
Matteo_Keller	15 März 2018	WOS_Search3	Out	T	nEu	Ozrenk, K.; Sensoy, Gazioglu R., I; Erdinc, C.; Guleryuz, M.; Aykanat, A.	Molecular characterization of mulberry germplasm from Eastern Anatolia	AFRICAN JOURNAL OF BIOTECHNOLOGY	Mulberry has an important quality for both horticultural production and sericulture in Turkey. Anatolia has an extensive potential for mulberry. On the other hand, these mullberry germplasm has not been adequately determined and relatedness among them has not been properly investigated. A total of 47 mullberry genotypes; 20, 14, 5, 4 and 4 from Erzincan, Elazig, Diyarbakir, Malatya and Mardin pro…				WOS:000275381200001
Matteo_Keller	15 März 2018	WOS_Search3	Out	A	nA	Tsonkova, Penka; Boehm, Christian; Quinkenstein, Ansgar; Freese, Dirk	Application of partial order ranking to identify enhancement potentials for the provision of selected ecosystem services by different land use strategies	AGRICULTURAL SYSTEMS	Conventional agricultural practices have often been associated with negative externalities, such as land degradation, pollution of soil and water resources, loss of biodiversity, and decreased provision of ecosystem services (ES). In response to these negative effects, the number of indicator-based attempts to assess ES provided by land use systems has increased. However, decisions regarding the …				WOS:000353073400011
Matteo and Amelie	15 März 2018	WOS_Search1 & WOS_Search3	In			Taboada, Angela; Tarrega, Reyes; Calvo, Leonor; Marcos, Elena; Antonio Marcos, Jose; Maria Salgado, Jose	Plant and carabid beetle species diversity in relation to forest type and structural heterogeneity	EUROPEAN JOURNAL OF FOREST RESEARCH	The aim of this study was to evaluate the influence of forest structure (mainly resulting from human uses) and forest type (the identity of the dominant tree species) on biodiversity. We determined the diversity of two taxonomical groups: the understory vegetation and the edaphic carabid beetle fauna. We selected eight types of forest ecosystems (five replicates or stands per forest type): pine (…				WOS:000272902700005
Matteo_Keller	15 März 2018	WOS_Search3	Out	T	conc	Vila Subiros, Josep; Rodriguez-Carreras, Roser; Varga, Diego; Ribas, Anna; Ubeda, Xavier; Aspero, Francesc; Llausas, Albert; Outeiro, Luis	STAKEHOLDER PERCEPTIONS OF LANDSCAPE CHANGES IN THE MEDITERRANEAN MOUNTAINS OF THE NORTH-EASTERN IBERIAN PENINSULA	LAND DEGRADATION & DEVELOPMENT	To preserve agroforest landscapes, it is essential to understand the complex factors that have shaped them. Biophysical and socio-economic factors need to be considered, and we must leverage the ever-increasing human capacity to model landscapes and predict their responses to agricultural intensification and land abandonment. This paper presents the main conclusions of a study on stakeholder perc…				WOS:000380965200005
Matteo_Keller	15 März 2018	WOS_Search3	Out	T	Review	Plexida, Sofia; Solomou, Alexandra; Poirazidis, Kostas; Sfougaris, Athanasios	Factors affecting biodiversity in agrosylvopastoral ecosystems with in the Mediterranean Basin: A systematic review	JOURNAL OF ARID ENVIRONMENTS	The biodiversity of Mediterranean agrosylvopastoral ecosystems has been extensively studied, because the Mediterranean Basin is a crossroad of biogeographical influences between cold temperate biota and subtropical species. Here, we systematically reviewed biodiversity studies published on natural and managed agrosylvopastoral ecosystems between 2000 and 2013 to obtain information on animal and p…				WOS:000426330700013
Matteo_Keller	15 März 2018	WOS_Search3	Out	T	conc	Guerra, Carlos A.; Metzger, Marc J.; Maes, Joachim; Pinto-Correia, Teresa	Policy impacts on regulating ecosystem services: looking at the implications of 60 years of landscape change on soil erosion prevention in a Mediterranean silvo-pastoral system	LANDSCAPE ECOLOGY	Context Policy decisions form a major driver of land use change, with important implications for socially and environmentally susceptible regions. It is well known that there can be major unintended consequences, especially where policies are not tailored to regionally specific contexts.Objectives In this paper we assess the implications of 60 years of agricultural policies on soil erosion preven…				WOS:000372318900007
Matteo_Keller	15 März 2018	WOS_Search3	Out	T	nB	Santamaria, O.; Rodrigo, S.; Poblaciones, M. J.; Olea, L.	Fertilizer application (P, K, S, Ca and Mg) on pasture in calcareous dehesas: effects on herbage yield, botanical composition and nutritive value	PLANT SOIL AND ENVIRONMENT	The objective of the present study was to evaluate the effect of 13, Ca, S, and/or K and/or Mg application at different rates on the botanical composition, herbage yield and its nutritive value in dehesas developed on calcareous soils. In two growing seasons, 2009/10 and 2010/11, five surface-broadcast fertiliser treatments were applied once in autumn. Two grazing periods were simulated by cuttin…				WOS:000340022900003
Matteo_Keller	15 März 2018	WOS_Search3	Out	A	nA	Kim, Hae Naem; Jin, Hye Young; Kwak, Myeong Ja; Khaine, Inkyin; You, Ha Na; Lee, Tae Yoon; Ahn, Tai Hyeon; Woo, Su Young	Why does Quercus suber species decline in Mediterranean areas?	Journal of Asia-Pacific Biodiversity	The cork oak (Quercus suber L.) is a prevalent tree species in the Mediterranean climate zones of western Europe and north Africa with a quite narrow geographical range of distribution, as compared with the other Mediterranean evergreen oak species such as Quercus calliprinos (holly oak) and Quercus ilex (holm oak). This species offers the ecological, economic and social importance, including the…				KJD:ART002258530
Matteo_Keller	15 März 2018	WOS_Search3	Out	T	nB	Arosa, Maria Luisa; Costa, Sofia R.; Freitas, Helena	Leaf decomposition of cork oak under three different land uses within a montado of southern Portugal	SOIL RESEARCH	This study compared litter decomposition dynamics of cork oak at three sites under different land-uses (grassland, shrubland and woodland), in a montado ecosystem in Southern Portugal. The montado is a protected habitat within the EU Habitats Directive, but the long-term persistence of cork oak is endangered in these ecosystems, with health of poor cork oak and low natural regeneration rates bein…				WOS:000398537200002
Matteo_Keller	15 März 2018	WOS_Search3	Out	A	nB	Takala, Tuomo; Haverinen, Jasmiina; Kuusela, Eeva; Tahvanainen, Teemu; Kouki, Jari	Does cattle movement between forest pastures and fertilized grasslands affect the bryophyte and vascular plant communities in vulnerable forest pasture biotopes?	AGRICULTURE ECOSYSTEMS & ENVIRONMENT	The intensification of agriculture has led to a dramatic decrease in traditional forest pastures in Northern Europe. Furthermore, the remaining forest pastures have often lost their typical characteristics due to eutrophication and forestry practices. We investigated whether the common management practice of fencing forest pastures within the same enclosures as fertilized grassland pastures leads…				WOS:000350190100004
Matteo_Keller	15 März 2018	WOS_Search3	Out	A	nCS	Verdinelli, Marcello; Bakkali Yakhlef, Salah Eddine; Cossu, Carlo Simone; Pilia, Oriana; Mannu, Roberto	Variability of ant community composition in cork oak woodlands across the Mediterranean region: implications for forest management	IFOREST-BIOGEOSCIENCES AND FORESTRY	We evaluated the potential use of ants as a powerful tool for environmental monitoring, together with the applicability of the functional group approach as an alternative method for studying ant communities in cork oak woodlands. Variations in ant community composition, diversity and functional groups were studied in two cork oak forested sites across the Mediterranean region. Ants were sampled u…				WOS:000406806800001
Matteo_Keller	15 März 2018	WOS_Search3	Out	A	nB	Lamerre, Justine; Schwarz, Kai-Uwe; Langhof, Maren; von Wuehlisch, Georg; Greef, Jorg-Michael	Productivity of poplar short rotation coppice in an alley-cropping agroforestry system	AGROFORESTRY SYSTEMS	In temperate regions, short rotation woody crops cultivated as tree strips in alley-cropping agroforestry systems (ACS) can provide economic benefits by producing an additional commodity, and environmental benefits, e.g., soil erosion control, protection against evaporation and increased biodiversity. Moreover, compared to agrisivilcutural systems incorporating noble trees, ACS with short rotatio…				WOS:000361449300013
Matteo_Keller	15 März 2018	WOS_Search3	Out	T	nB	Ruiz-Peinado, R.; Moreno, G.; Juarez, E.; Montero, G.; Roig, S.	The contribution of two common shrub species to aboveground and belowground carbon stock in Iberian dehesas	JOURNAL OF ARID ENVIRONMENTS	Shrubs play an important role in water-limited agro-silvo-pastoral systems by providing shelter and forage for livestock, for erosion control, to maintain biodiversity, diversifying the landscape, and above all, facilitating the regeneration of trees. Furthermore, the carbon sink capacity of shrubs could also help to mitigate the effects of climate change since they constitute a high proportion o…				WOS:000318056100004
Matteo_Keller	15 März 2018	WOS_Search3	Out	T	conc	Garrido, Pablo; Elbakidze, Marine; Angelstam, Per	Stakeholders' perceptions on ecosystem services in Ostergotland's (Sweden) threatened oak wood-pasture landscapes	LANDSCAPE AND URBAN PLANNING	Ecosystem services (ES) research is currently widely utilized. However, qualitative approaches and socio-cultural valuations of ES are still limited. This may undermine future landscape conservation initiatives because important services for people may not be captured. We performed 29 face-to-face semi-structured interviews to capture stakeholders' perceptions of ES from the largest area with oak…				WOS:000390076100009
Matteo and Amelie	15 März 2018	WOS_Search1 & WOS_Search3	Out	A	dupl	Rigueiro-Rodriguez, A.; Rois-Diaz, M.; Mosquera-Losada, M. R.	Integrating Silvopastoralism and Biodiversity Conservation	BIODIVERSITY, BIOFUELS, AGROFORESTRY AND CONSERVATION AGRICULTURE	Silvopastoral systems reflect some aspects of multifunctionality of European forests. Sylvopastoral systems combine timber production with pastoral activities and associated animal products while concurrently preserving different aspects of biodiversity that has been reduced in Europe in the last century. For the first time within EU policy, the Council Regulation to support rural development by …				WOS:000283004500012
Matteo_Keller	15 März 2018	WOS_Search3	Out	A	nA	Bonomi, Marco; Muzzatti, Mario; Iavicoli, Daniele; Romano, Carmine; Chiappini, Maria Maddalena; Lombardi, Giuseppina; Velatta, Francesco	A comparative analysis of the Passerines communities of three ringing sites of Umbria (Central Italy).	Alula (Roma)	A comparative analysis of the Passerines communities of three ringing sites of Umbria (Central Italy) Between years 2010 and 2011 we performed an annual ringing project in three sites included in three regional parks of Umbria (Mount Subasio, River Tiber, Lake Trasimeno): the first two sites were in a hilly landscape with patches of deciduous wood, pasture and arable land; the last in a wide reed…				ZOOREC:ZOOR14908030171
Matteo_Keller	15 März 2018	WOS_Search3	Out	A	nA	Moreno, F.; Arrue, J. L.; Cantero-Martinez, C.; Lopez, M. V.; Murillo, J. M.; Sombrero, A.; Lopez-Garrido, R.; Madejon, E.; Moret, D.; Alvaro-Fuentes, J.	Conservation Agriculture Under Mediterranean Conditions in Spain	BIODIVERSITY, BIOFUELS, AGROFORESTRY AND CONSERVATION AGRICULTURE	Intensive agriculture with deep tillage and soil inversion causes rapid soil deterioration with loss of soil organic matter content. This practice leads to a decrease of soil biological activity, a damage of the physical properties and a reduction of crop yields. Conservation agriculture aims to achieve sustainable and profitable agriculture through the application of three basic principles: mini…				WOS:000283004500006
Matteo_Keller	15 März 2018	WOS_Search3	Out	A	conc	Ferraz-de-Oliveira, Maria Isabel; Azeda, Carla; Pinto-Correia, Teresa	Management of Montados and Dehesas for High Nature Value: an interdisciplinary pathway	AGROFORESTRY SYSTEMS	Mediterranean oak woodlands, Montados in Portugal and Dehesas in Spain have long been acknowledged as potential land use systems of high nature and social value providing relevant ecosystem services and biodiversity conservation. Nevertheless, these systems are now under severe threat, both due to abandonment in certain areas and overuse in others, extremes that may be limited by appropriate mana…				WOS:000370710300001
Matteo_Keller	15 März 2018	WOS_Search3	Out	A	nB	Herguido Sevillano, Estela; Lavado Contador, Joaquin Francisco; Pulido, Manuel; Schnabel, Susanne	Spatial patterns of lost and remaining trees in the Iberian wooded rangelands	APPLIED GEOGRAPHY	Spanish dehesas and Portuguese Montados are similar Iberian silvopastoral systems that provide important environmental services and hold a high biodiversity. However, there is a raising concern for the sustainability of these cultural landscapes, as they sufferfrom tree recruitment failure. Consequently, trees in those systems are lessening due to tree ageing, diseases and other causes. A key to …				WOS:000412788400016
Matteo_Keller	15 März 2018	WOS_Search3	Out	A	conc	Plieninger, Tobias; Hartel, Tibor; Martin-Lopez, Berta; Beaufoy, Guy; Bergmeier, Erwin; Kirby, Keith; Jesus Montero, Maria; Moreno, Gerardo; Oteros-Rozas, Elisa; Van Uytvanck, Jan	Wood-pastures of Europe: Geographic coverage, social-ecological values, conservation management, and policy implications	BIOLOGICAL CONSERVATION	Wood-pastures are archetypes of High Nature Value Farmlands in Europe and hold exceptional ecological, social, and cultural values. Yet, wood-pastures have been through a sharp decline all over Europe, mainly due to processes of agricultural intensification and abandonment. Recently, wood-pastures have found increasing attention from conservation science and policy across Europe. In this paper we…				WOS:000358972200009
Matteo_Keller	15 März 2018	WOS_Search3	In			Galle, Robert; Urak, Istvan; Nikolett, Galle-Szpisjak; Hartel, Tibor	Sparse trees and shrubs confers a high biodiversity to pastures: Case study on spiders from Transylvania	PLOS ONE	The integration of food production and biodiversity conservation represents a key challenge for sustainability. Several studies suggest that even small structural elements in the landscape can make a substantial contribution to the overall biodiversity value of the agricultural landscapes. Pastures can have high biodiversity potential. However, their intensive and monofunctional use typically ero…				WOS:000410001100024
Matteo_Keller	15 März 2018	WOS_Search3	Out	T	nB	Bealey, W. J.; Loubet, B.; Braban, C. F.; Famulari, D.; Theobald, M. R.; Reis, S.; Reay, D. S.; Sutton, M. A.	Modelling agro-forestry scenarios for ammonia abatement in the landscape	ENVIRONMENTAL RESEARCH LETTERS	Ammonia emissions from livestock production can have negative impacts on nearby protected sites and ecosystems that are sensitive to eutrophication and acidification. Trees are effective scavengers of both gaseous and particulate pollutants from the atmosphere making tree belts potentially effective landscape features to support strategies aiming to reduce ammonia impacts. This research used the …				WOS:000347454800025
Matteo_Keller	15 März 2018	WOS_Search3	Out	T	nA	Staley, Joanna T.; Bullock, James M.; Baldock, Katherine C. R.; Redhead, John W.; Hooftman, Danny A. P.; Button, Nick; Pywell, Richard F.	Changes in hedgerow floral diversity over 70 years in an English rural landscape, and the impacts of management	BIOLOGICAL CONSERVATION	Hedgerows provide key habitat and refuges for wildlife in otherwise intensively-managed landscapes, and may play a role in connecting increasingly fragmented habitats. However, the processes governing changes to the floral biodiversity of hedges are poorly understood. We analysed a unique, long-term data set of plant species richness over a 70 year period at 357 hedgerow sites in southern England…				WOS:000328804300012
Matteo_Keller	15 März 2018	WOS_Search3	Out	T	nB	Pinto-Marijuan, Marta; Da Silva, Anabela Bernardes; Flexas, Jaume; Dias, Teresa; Zarrouk, Olfa; Martins-Loucao, Maria Amelia; Chaves, Maria Manuela; Cruz, Cristina	Photosynthesis of Quercus suber is affected by atmospheric NH3 generated by multifunctional agrosystems	TREE PHYSIOLOGY	Montados are evergreen oak woodlands dominated by Quercus species, which are considered to be key to biodiversity conservation and ecosystem services. This ecosystem is often used for cattle breeding in most regions of the Iberian Peninsula, which causes plants to receive extra nitrogen as ammonia (NH3) through the atmosphere. The effect of this atmospheric NH3 (NH3atm) on ecosystems is still und…				WOS:000329132600008
Matteo_Keller	15 März 2018	WOS_Search3	Out	T	nEU	Sanchez-Jardon, L.; Acosta, B.; del Pozo, A.; Casado, M. A.; Ovalle, C.; Elizalde, H. F.; Hepp, C.; de Miguel, J. M.	Grassland productivity and diversity on a tree cover gradient in Nothofagus pumilio in NW Patagonia	AGRICULTURE ECOSYSTEMS & ENVIRONMENT	Extensive areas of primary forests of lenga (Nothofagus pumilio (Poepp et Endl.) Krasser) have been transformed into grasslands over the past few decades. In Chile's Aysen region, grazing in remnant forests is common practice but there is little empirical evidence of tree-understorey interactions therein. In an attempt to establish a scientific basis for silvopastoral implementation, the relation…				WOS:000277742200026
Matteo_Keller	15 März 2018	WOS_Search3	Out	A	conc	Hadjikoumis, Angelos	Traditional pig herding practices in southwest Iberia: Questions of scale and zooarchaeological implications	JOURNAL OF ANTHROPOLOGICAL ARCHAEOLOGY	Archaeological interpretations are interwoven with analogical reasoning. This paper presents a large volume of ethnographic data on traditional pig husbandry in modern Iberia and discusses their zooarchaeological importance. Europe-based ethnoarchaeological studies on traditional pig husbandry (e.g., in Sardinia/Corsica and Greece) have only recently made their appearance and have been proved env…				WOS:000304737600006
Matteo_Keller	15 März 2018	WOS_Search3	Out	A	nB	Gakis, S. F.; Orfanoudakis, M. Z.; Papaioannou, A. G.; Mantzanas, K. T.; Papanastasis, V. P.; Alifragis, D. A.; Seilopoulos, D. G.; Kostakis, S. N.	Long term evolution of tree growth, understorey vegetation and soil properties in a silvopastoral system of northern Greece	ANNALS OF FOREST RESEARCH	Tree growth, understorey characteristics and soil parameters were evaluated in a silvopastoral system in northern Greece at seven and twelve years after its establishment. The experiment was laid out in 1992 and included three understorey treatments (grass, legume and control - unsown), two tree species - sycamore (Acer pseudoplatanus L.) and Scots pine (Pinus sylvestris L.) and two tree spacings…				WOS:000349133100008
Matteo_Keller	15 März 2018	WOS_Search3	Out	T	conc	Vuletic, Dijana; Krajter, Silvija; Vlainic, Oliver	REVIEW OF LOCAL RESIDENTS AND USERS ATTITUDES TOWARDS NONWOOD FOREST PRODUCTS AND SERVICES WITH REMARKS ON OBSTACLES AND POSSIBILITIES FOR IMPROVEMENT	SUMARSKI LIST	This paper presents results of research project "Defining of values and possibilities of use for non-wood forests' products and services financed by Croatian forests ltd. and executed by Croatian Forest Research Institute in cooperation with Forest District Karlovac (2005-2010). Non-wood forests' products were defined as group of forest fruits and mushrooms, and services as group of social forest…				WOS:000299404200020
Matteo_Keller	15 März 2018	WOS_Search3	Out	A	nB	Franca, Antonello; Caredda, Salvatore; Sanna, Federico; Fava, Francesco; Seddaiu, Giovanna	Early plant community dynamics following overseeding for the rehabilitation of a Mediterranean silvopastoral system	GRASSLAND SCIENCE	The sowing of selected seeds is often applied as post-fire rehabilitation practice in Mediterranean silvopastoral systems. Often, the topography of these silvopastoral systems is sloppy and irregular, requiring low input and easy pasture rehabilitation practices, such as no tillage, low seed and fertilizer rates. In this paper, we studied the vegetation changes over 4years, after a low-input over…				WOS:000375153200002
Matteo_Keller	15 März 2018	WOS_Search3	Out	T	nB	Peringer, Alexander; Schulze, Kiowa A.; Stupariu, Ileana; Stupariu, Mihai-Sorin; Rosenthal, Gert; Buttler, Alexandre; Gillet, Francois	Multi-scale feedbacks between tree regeneration traits and herbivore behavior explain the structure of pasture-woodland mosaics	LANDSCAPE ECOLOGY	The pasture-woodlands of Central Europe are low-intensity grazing systems in which the structural richness of dynamic forest-grassland mosaics is causal for their high biodiversity. Distinct mosaic patterns in Picea abies- and Fagus sylvatica-dominated pasture-woodlands in the Swiss Jura Mountains suggest a strong influence of tree species regeneration ecology on landscape structural properties. …				WOS:000372319700016
Matteo_Keller	15 März 2018	WOS_Search3	Out	A	nA	Blicharska, Malgorzata; Angelstam, Per; Antonson, Hans; Elbakidze, Marine; Axelsson, Robert	Road, forestry and regional planners' work for biodiversity conservation and public participation: a case study in Poland's hotspot regions	JOURNAL OF ENVIRONMENTAL PLANNING AND MANAGEMENT	We studied how regional, road and forestry planning sectors work to implement policies about biodiversity conservation and public participation. Evaluations were based on a normative model for planning derived from the existing international policies and relevant literature. Key planning actors were then interviewed with regard to their understanding of biodiversity and participation policies as …				WOS:000299202400005
Matteo_Keller	15 März 2018	WOS_Search3	Out	A	nB	Alvarez, J. B.; Martin, M. A.; Caballero, L.; Martin, L. M.	THE ROLE OF PLANT GENETIC RESOURCES IN THE SUSTAINABLE AGRICULTURE	SUSTAINABLE AGRICULTURE: TECHNOLOGY, PLANNING AND MANAGEMENT	The sustainability is defined as the use of natural resources without risking their exploitation by future generations. Agriculture can only be considered as sustainable if it includes a suitable system of plant genetic resources conservation. Modern agriculture has caused a drastic reduction of fields' biodiversity. Over the last four decades, considerable efforts in collecting, characterizing a…				WOS:000278514700003
Matteo_Keller	15 März 2018	WOS_Search3	Out	A	nA	Garcia-Baquero, Gonzalo; Silvertown, Jonathan; Gowing, David J.; Valle, Cipriano J.	Dissecting the hydrological niche: soil moisture, space and lifespan	JOURNAL OF VEGETATION SCIENCE	QuestionsAre communities structured on a hydrological (soil moisture) gradient? Is there spatial segregation into hydrological niches? What is the shape of the hydrological niches of individual species? Controlling for spatial autocorrelation, how much of the spatial structure in the community is due to variation in hydrology? Do annuals and perennials behave alike with respect to the above quest…				WOS:000370621500003
Matteo_Keller	15 März 2018	WOS_Search3	Out	T	conc	Lippi, M. Mariotti; Bellini, C.; Secci, M. Mori; Gonnelli, T.; Pallecchi, P.	Archaeobotany in Florence (Italy): Landscape and urban development from the late Roman to the Middle Ages	PLANT BIOSYSTEMS	Archaeological excavations in Florence (Italy) offered the opportunity of collecting archaeobotanical data along stratigraphic sequences and pits from late Roman to Middle Ages; until now, no archaeobotanical data of this range of time were available for Florence. To achieve a more comprehensive reconstruction of the antique landscape and of the plant uses in the city, the results of plant micro-…				WOS:000349528200025
Matteo_Keller	15 März 2018	WOS_Search3	Out	T	nA	Assandri, Giacomo; Bogliani, Giuseppe; Pedrini, Paolo; Brambilla, Mattia	Assessing common birds' ecological requirements to address nature conservation in permanent crops: Lessons from Italian vineyards	JOURNAL OF ENVIRONMENTAL MANAGEMENT	Viticulture has contributed to shaping cultural. landscapes in several regions across all continents. Recent farming intensification is causing landscape homogenization and biodiversity loss in several of those areas, but knowledge about the impacts on biodiversity in vineyards is still scarce.Simplified agro-ecosystems resulting from intensification host mainly generalist and common species, whi…				WOS:000396957300015
Matteo_Keller	15 März 2018	WOS_Search3	Out	T	nEU	de Lima, Ricardo F.; Viegas, Leonel; Sole, Nelson; Soares, Estevao; Dallimer, Martin; Atkinson, Philip W.; Barlow, Jos	Can Management Improve the Value of Shade Plantations for the Endemic Species of Sao Tome Island?	BIOTROPICA	Cocoa and coffee are among the most valuable tropical crops, with much of their production in areas of high biodiversity. Although this could suggest a conflict between agricultural expansion and biodiversity conservation, these crops are normally grown in shade plantationsa more biodiversity-friendly agroforestry system. Using SAo Tome Island as a case study, we examined if shade plantation can …				WOS:000332089400014
Matteo_Keller	15 März 2018	WOS_Search3	In			Giordani, Paolo; Incerti, Guido; Rizzi, Guido; Ginaldi, Fabrizio; Viglione, Serena; Rellini, Ivano; Brunialti, Giorgio; Malaspina, Paola; Modenesi, Paolo	Land use intensity drives the local variation of lichen diversity in Mediterranean ecosystems sensitive to desertification	BIOLOGY OF LICHENS-SYMBIOSIS, ECOLOGY, ENVIRONMENTAL MONITORING, SYSTEMATICS AND CYBER APPLICATIONS	Concerns for short-term effects of global changes on biodiversity have been reported from several regions, including Mediterranean areas highly affected by desertification processes. Beside climate changes., human activities are the primary cause of land degradation in arid, semi-arid, and dry sub-humid areas. Along a typical Mediterranean land-use gradient in W Sardinia (Italy), many favourable …				WOS:000291013000016
Matteo_Keller	15 März 2018	WOS_Search3	Out	T	nA	Cornille, Amandine; Feurtey, Alice; Gelin, Uriel; Ropars, Jeanne; Misvanderbrugge, Kristine; Gladieux, Pierre; Giraud, Tatiana	Anthropogenic and natural drivers of gene flow in a temperate wild fruit tree: a basis for conservation and breeding programs in apples	Evolutionary Applications	Gene flow is an essential component of population adaptation and species evolution. Understanding of the natural and anthropogenic factors affecting gene flow is also critical for the development of appropriate management, breeding, and conservation programs. Here, we explored the natural and anthropogenic factors impacting crop-to-wild and within wild gene flow in apples in Europe using an unpre…				WOS:000353383700007
Matteo_Keller	15 März 2018	WOS_Search3	Out	A	nA	Holyoak, Marcel; Heath, Sacha K.	The integration of climate change, spatial dynamics, and habitat fragmentation: A conceptual overview	INTEGRATIVE ZOOLOGY	A growing number of studies have looked at how climate change alters the effects of habitat fragmentation and degradation on both single and multiple species; some raise concern that biodiversity loss and its effects will be exacerbated. The published literature on spatial dynamics (such as dispersal and metapopulation dynamics), habitat fragmentation and climate change requires synthesis and a c…				WOS:000369339100005
Matteo_Keller	15 März 2018	WOS_Search3	Out	T	nB	Calvete-Sogo, H.; Gonzalez-Fernandez, I.; Sanz, J.; Elvira, S.; Alonso, R.; Garcia-Gomez, H.; Ibanez-Ruiz, M. A.; Bermejo-Bermejo, V.	Heterogeneous responses to ozone and nitrogen alter the species composition of Mediterranean annual pastures	OECOLOGIA	Air pollution represents a threat to biodiversity throughout the world and particularly in the Mediterranean area, where high tropospheric ozone (O-3) concentrations and atmospheric nitrogen (N) deposition are frequently recorded. Mediterranean annual pastures are among the most important ecosystems in southern Europe due to their high biodiversity and extension. Aiming to study the responses of …				WOS:000380282100010
Matteo_Keller	15 März 2018	WOS_Search3	Out	A	nA	Tojnko, Stanislav; Rozman, Crtomir; Unuk, Tatjana; Pazek, Karmen; Pamic, Saso	A Qualitative Multi-Attribute Model for The Multifunctional Assessment of "Streuobst Stands" in NE Slovenia	ERWERBS-OBSTBAU	Streuobst stands, i.e., tall fruit trees on vigorous rootstock on traditional grassland, represent an important source of raw material for the processing industry and for traditional fruit processing on family-run farms. Apart from production aspects, the high-stem orchards also play a role in the conservation of the traditional landscape, and indirectly in maintenance of the viability of rural a…				WOS:000297367000003
Matteo_Keller	15 März 2018	WOS_Search3	Out	A	nEU	DeMars, Craig A.; Rosenberg, Daniel K.; Fontaine, Joseph B.	Multi-scale factors affecting bird use of isolated remnant oak trees in agro-ecosystems	BIOLOGICAL CONSERVATION	With recent emphasis on sustainable agriculture, conservation of native biota within agricultural systems has become a priority. Remnant trees have been hypothesized to increase biological diversity in agro-ecosystems. We investigated how remnant Oregon white oak (Quercus garryana) trees contribute to conserving bird diversity in the agro-ecosystem of the Willamette Valley, Oregon, USA. We compar…				WOS:000278572300019
Matteo_Keller	15 März 2018	WOS_Search3	Out	A	nA	Valadas, V.; Laranjo, M.; Mota, M.; Oliveira, S.	A survey of entomopathogenic nematode species in continental Portugal	JOURNAL OF HELMINTHOLOGY	Entomopathogenic nematodes (EPN) are lethal parasites of insects, used as biocontrol agents. The objectives of this work were to survey the presence of EPN in continental Portugal and to characterize the different species. Of the 791 soil samples collected throughout continental Portugal, 53 were positive for EPN. Steinernema feltiae and Heterorhabditis bacteriophora were the two most abundant sp…				WOS:000340562700010
Matteo_Keller	15 März 2018	WOS_Search3	Out	T	conc	Garfi, Vittorio; Cantiani, Paolo; Kovac, Marko; Sansone, Dalila; Carraro, Giovanni; Pavone, Nicola; Marchetti, Marco	Italian and Slovenian forest governances within the International context	ITALIAN JOURNAL OF AGRONOMY					WOS:000387909900002
Matteo_Keller	15 März 2018	WOS_Search3	Out	A	nB	Mesias, F. J.; Pulido, F.; Gaspar, P.; Escribano, M.; Pulido, A. F.	MANAGEMENT OF SPANISH RANGELANDS (DEHESAS): AN EXAMPLE OF SUSTAINABLE USE	HORIZONS IN EARTH SCIENCE RESEARCH, VOL 1	One of the most important rangeland systems in Spain is the "dehesa". Dehesas are wooded grasslands typical of the southwestern quadrant of the Iberian Peninsula where the trees are predominantly species of oak. Their main orientation is extensive livestock farming, with mixed exploitation of different livestock species (beef cattle, sheep, and Iberian pig), which complement each other for a bett…				WOS:000278494800005
Matteo_Keller	15 März 2018	WOS_Search3	Out	T	nA	Salvati, Luca; Biasi, Rita; Carlucci, Margherita; Ferrara, Agostino	Forest transition and urban growth: exploring latent dynamics (1936-2006) in Rome, Italy, using a geographically weighted regression and implications for coastal forest conservation	RENDICONTI LINCEI-SCIENZE FISICHE E NATURALI	Peri-urban Mediterranean landscapes preserve high-quality environments with biodiversity strictly dependent on relict forests and mixed agroforest systems. The assessment of long-term land-use changes at the urban-wildland interface is particularly interesting for policies coping with natural land conservation and management. The dynamics of Mediterranean fringe forests were rather mixed over the…				WOS:000367462300037
Matteo_Keller	15 März 2018	WOS_Search3	Out	A	nEU	Lentini, Pia E.; Martin, Tara G.; Gibbons, Philip; Fischer, Joern; Cunningham, Saul A.	Supporting wild pollinators in a temperate agricultural landscape: Maintaining mosaics of natural features and production	BIOLOGICAL CONSERVATION	Pollination has received attention recently due to reported sharp declines of Apis mellifera in several locations, and it has been proposed that diverse native bee communities may be key for continued pollination of economically important crops. However, there is some inconsistency in the literature as to how these communities should best be managed. To address this issue, we collected bees from …				WOS:000305723400010
Matteo_Keller	15 März 2018	WOS_Search3	Out	A	nB	Rosa Mosquera-Losada, M.; Ferreiro-Dominguez, Nuria; Rigueiro-Rodriguez, Antonio	Fertilization in pastoral and Pinus radiata D. Don silvopastoral systems developed in forest and agronomic soils of Northwest Spain	AGRICULTURE ECOSYSTEMS & ENVIRONMENT	The effects of fertilization, pasture sowing and tree plantation on soil fertility and tree and pasture production can vary depending on the soil type. Tree plantation is recognized as a way to reduce nutrient leaching and increase land profitability in agronomic and forest soils, meanwhile pasture fertilization and sowing is usually associated to better pasture productivity and quality. Fertiliz…				WOS:000287277100022
Matteo_Keller	15 März 2018	WOS_Search3	Out	T	nA	Nielsen, Lene R.; Kjaer, Erik D.	Fine-scale gene flow and genetic structure in a relic Ulmus laevis population at its northern range	TREE GENETICS & GENOMES	Ulmus laevis is mainly distributed in Central and Eastern Europe. The present study took place in Southern Denmark, which together with southern Sweden and Finland, is the Northern range of the species distribution area. The study site (Krenkerup Haveskov) is the only presumed natural continuous population of U. laevis in Denmark. The forest is a part of a formerly larger carr forest. Scattered t…				WOS:000282169000003
Matteo_Keller	15 März 2018	WOS_Search3	Out	A	nCS	Jakobsson, Simon; Lindborg, Regina	Bird communities in woody pastures, Sweden	Figshare	Data on bird communities collected in the field from April to June 2014, data on environmental variables (incl. tree communities) collected in the field 2013. Landscape forest cover was digitized using aerial photos. All data has been compiled using Microsoft Excel and R. Please see datasheet "META" for details on column headings, and please see publication for more information on data collection…				DRCI:DATA2017074011097558
Matteo_Keller	15 März 2018	WOS_Search3	Out	T	nEU	Brown, Geoff W.; Dorrough, Josh W.; Ramsey, David S. L.	Landscape and local influences on patterns of reptile occurrence in grazed temperate woodlands of southern Australia	LANDSCAPE AND URBAN PLANNING	The woodlands of temperate south-eastern Australia are characterised by extensive historical clearing and ongoing modification of the understorey habitat through livestock grazing, fertilization and cropping. The reptile assemblage of these temperate woodlands, while relatively speciose, is believed to be in decline. We report on the abundance and diversity of terrestrial reptiles in native pastu…				WOS:000297231800002
Matteo_Keller	15 März 2018	WOS_Search3	Out	A	nEU	Hanspach, Jan; Martin, Tara G; Lentini, Pia E; Gibbons, Philip; Fischer, Joern; Law, Brad	Figure_S3.tif.	Figshare	Schemes designed to make farming landscapes less hostile to wildlife have been questioned because target taxa do not always respond in the expected manner. Microbats are often overlooked in this process, yet persist in agricultural landscapes and exert top-down control of crop pests. We investigated the relationship between microbats and measures commonly incorporated into agri-environment scheme…				DRCI:DATA2013091003450758
Matteo_Keller	15 März 2018	WOS_Search3	Out	A	conc	Santos, Rui; Clemente, Pedro; Brouwer, Roy; Antunes, Paula; Pinto, Rute	Landowner preferences for agri-environmental agreements to conserve the montado ecosystem in Portugal	ECOLOGICAL ECONOMICS	Landowner preferences are elicited for different contractual agri-environmental agreements (AEA) using choice experiments in the Portuguese montados, an agro-forestry ecosystem with high conservation value. The choice experiment is developed with the help of biologists from local environmental authorities and builds upon existing AEA in the Portuguese Rural Development Program ProDeR implemented …				WOS:000361258300017
Matteo_Keller	15 März 2018	WOS_Search3	Out	T	conc	Buttoud, Gerard	Special Issue: Change in Forest Governance as a Collective Learning Process Introduction	FOREST POLICY AND ECONOMICS					WOS:000287640400001
Matteo_Keller	15 März 2018	WOS_Search3	Out	A	nCS	Kiebacher, Thomas; Keller, Christine; Scheidegger, Christoph; Bergamini, Ariel	Epiphytes in wooded pastures: Isolation matters for lichen but not for bryophyte species richness	PLOS ONE	Sylvo-pastoral systems are species-rich man-made landscapes that are currently often severely threatened by abandonment or management intensification. At low tree densities, single trees in these systems represent habitat islands for epiphytic cryptogams. Here, we focused on sycamore maple (Acer pseudoplatanus) wooded pastures in the northern European Alps. We assessed per tree species richness o…				WOS:000406370000070
Matteo_Keller	15 März 2018	WOS_Search3	Out	T	nB	Semenov, M. V.; Manucharova, N. A.; Stepanov, A. L.	Distribution of Metabolically Active Prokaryotes (Archaea and Bacteria) throughout the Profiles of Chernozem and Brown Semidesert Soil	EURASIAN SOIL SCIENCE	The distribution of metabolically active cells of archaea and bacteria in the profiles of typical chernozems (Voronezh oblast) and brown semidesert soils (Astrakhan oblast) of natural and agricultural ecosystems was studied using the method of fluorescent in situ hybridization (FISH). The studied soils differed sharply in the microbial biomass and in the numbers of metabolically active cells of a…				WOS:000374158500009
Matteo_Keller	15 März 2018	WOS_Search3	Out	T	nB	Godinho, Sergio; Gil, Artur; Guiomar, Nuno; Neves, Nuno; Pinto-Correia, Teresa	A remote sensing-based approach to estimating montado canopy density using the FCD model: a contribution to identifying HNV farmlands in southern Portugal	AGROFORESTRY SYSTEMS	Mapping the land-cover pattern dominated by complex Mediterranean silvo-pastoral systems with an accuracy that enables precise monitoring of changing tree-cover density is still an open challenge. The main goal of this paper is to demonstrate the implementation and effectiveness of the Forest Canopy Density (FCD) model in producing a remote sensing-based and detailed map of montado canopy density…				WOS:000370710300003
Matteo_Keller	15 März 2018	WOS_Search3	Out	FT	nDat	Godinho, S.; Santos, A. P.; Sa-Sousa, P.	Montado management effects on the abundance and conservation of reptiles in Alentejo, Southern Portugal	AGROFORESTRY SYSTEMS	This study was carried out in the Iberian-Mediterranean region of Alentejo (Southern Portugal) to discover which 'montado' management practices significantly affected reptile variables (abundance, richness). Field surveys on 30 sampling plots allowed us to identify 370 individuals distributed among 12 terrestrial reptile species (six lizards, one amphisbaenid and five colubrid snakes). The lizard…				WOS:000290162300010
Matteo_Keller	15 März 2018	WOS_Search3	Out	A	nEU	Hanspach, Jan; Martin, Tara G; Lentini, Pia E; Gibbons, Philip; Fischer, Joern; Law, Brad	Table_S4.doc.	Figshare	Schemes designed to make farming landscapes less hostile to wildlife have been questioned because target taxa do not always respond in the expected manner. Microbats are often overlooked in this process, yet persist in agricultural landscapes and exert top-down control of crop pests. We investigated the relationship between microbats and measures commonly incorporated into agri-environment scheme…				DRCI:DATA2013091003450765
Matteo_Keller	15 März 2018	WOS_Search3	Out	T	conc	Feurdean, Angelica; Munteanu, Catalina; Kuemmerle, Tobias; Nielsen, Anne B.; Hutchinson, Simon M.; Ruprecht, Eszter; Parr, Catherine L.; Persoiu, Aurel; Hickler, Thomas	Long-term land-cover/use change in a traditional farming landscape in Romania inferred from pollen data, historical maps and satellite images	REGIONAL ENVIRONMENTAL CHANGE	Traditional farming landscapes in the temperate zone that have persisted for millennia can be exceptionally species-rich and are therefore key conservation targets. In contrast to Europe's West, Eastern Europe harbours widespread traditional farming landscapes, but drastic socio-economic and political changes in the twentieth century are likely to have impacted these landscapes profoundly. We rec…				WOS:000415136200002
Matteo_Keller	15 März 2018	WOS_Search3	Out	T	nA	Gregor, Thomas; Boensel, Dirk; Starke-Ottich, Indra; Zizka, Georg	Drivers of floristic change in large cities - A case study of Frankfurt/Main (Germany)	LANDSCAPE AND URBAN PLANNING	The main aim of the study is to reconstruct diversity of established vascular plants between 1800 and 2000 in today's area of Frankfurt/Main (Germany, Hesse) - using historical literature, herbarium vouchers, and a recent landscape survey - and to interpret changes (extinctions and gains) in the light of land use changes (drivers). Species numbers declined from 1800 (1232 species; 926 indigenous-…				WOS:000300205600008
Matteo_Keller	15 März 2018	WOS_Search3	Out	A	nB	Lopez-Lopez, Pascual; de la Puente, Javier; Mellone, Ugo; Bermejo, Ana; Urios, Vicente	Spatial ecology and habitat use of adult Booted Eagles (Aquila pennata) during the breeding season: implications for conservation	JOURNAL OF ORNITHOLOGY	Fast-moving technological advances, such as satellite tracking technologies, are providing in-depth information of aspects of avian ecology hitherto unknown. In fact, detailed information about movement ecology and ranging behaviour of birds is important not only from the perspective of the basic ecology, but also from the conservation point of view. This is particularly important in European cou…				WOS:000382944500006
Matteo_Keller	15 März 2018	WOS_Search3	Out	T	nB	Kanayama, Y.; Kato, K.; Stobdan, T.; Galitsyn, G. G.; Kochetov, A. V.; Kanahama, K.	Research progress on the medicinal and nutritional properties of sea buckthorn (Hippophae rhamnoides) - a review	JOURNAL OF HORTICULTURAL SCIENCE & BIOTECHNOLOGY	Common sea buckthorn, Hippophae rhamnoides L. (Elaeagnaceae), is a small fruit tree widely distributed throughout Europe and Asia. Because H. rhamnoides plants are actinorhizal and tolerant of abiotic stresses, they grow in nutritionally-poor environments where it is difficult to grow other crops. Furthermore, sea buckthorn is rich in vitamins, unsaturated fatty acids, and phenolic compounds, and…				WOS:000305363500002
Matteo_Keller	15 März 2018	WOS_Search3	In			Obrist, Martin K.; Rathey, Emilie; Bontadina, Fabio; Martinoli, Adriano; Conedera, Marco; Christe, Philippe; Moretti, Marco	Response of bat species to sylvo-pastoral abandonment	FOREST ECOLOGY AND MANAGEMENT	We assessed the effect of abandonment of sylvo-pastoral practices in chestnut orchards (Castanea sativa) on bats in southern Switzerland to determine practical recommendations for bat conservation. We compared bat species richness and foraging activities between traditionally managed and unmanaged chestnut orchards, testing the hypothesis that managed orchards provide better foraging opportunitie…				WOS:000287333000048
Matteo_Keller	15 März 2018	WOS_Search3	Out	T	conc	Paschalis-Jakubowicz, Piotr	Analysis of selected factors in the globalisation processes and their impact on trends in global forestry. I. Methodological assumptions	SYLWAN	The primary scientific objectives of this study are to develop a methodology of research as well as to identify and describe groups of factors affecting the processes influencing the world forests and forestry The scope of research includes an analysis of results published in more than 1000 papers, hundreds of reports and analysis prepared for the negotiating teams participating in meetings of th…				WOS:000279546200001
Matteo_Keller	15 März 2018	WOS_Search3	Out	A	nA	Bonal, Raul; Hernandez, Marisa; Ortego, Joaquin; Munoz, Alberto; Espelta, Josep M.	Positive cascade effects of forest fragmentation on acorn weevils mediated by seed size enlargement	INSECT CONSERVATION AND DIVERSITY	. 1. Today, forest fragmentation is one of the major threats to biodiversity worldwide. In this context, fragmented populations of specialised forest organisms face an increasing risk of extinction because of factors such as local food scarcity. Nonetheless, the role of food availability may differ depending on organism size, which is expected to determine the energy requirements and mobility bet…				WOS:000308876700005
Matteo_Keller	15 März 2018	WOS_Search3	Out	A	nA	Garcia, Luis V.; Ramo, Cristina; Aponte, Cristina; Moreno, Adela; Dominguez, Maria T.; Gomez-Aparicio, Lorena; Redondo, Ramon; Maranon, Teodoro	Protected wading bird species threaten relict centenarian cork oaks in a Mediterranean Biosphere Reserve: A conservation management conflict	BIOLOGICAL CONSERVATION	Conservation management conflicts frequently arise when an overpopulation of a protected organism has negative effects on other valuable elements in the same ecosystem. We studied the interactions between a colony of protected tree-nesting wading birds and a remnant population of centenarian cork oaks that was part of the formerly dominant forests in the Donana Biological Reserve (SW Spain). A si…				WOS:000287897100016
Matteo_Keller	15 März 2018	WOS_Search3	Out	T	nB	Gavazov, Konstantin S.; Peringer, Alexander; Buttler, Alexandre; Gillet, Francois; Spiegelberger, Thomas	Dynamics of Forage Production in Pasture-woodlands of the Swiss Jura Mountains under Projected Climate Change Scenarios	ECOLOGY AND SOCIETY	Silvopastoral systems of the Swiss Jura Mountains serve as a traditional source of forage and timber in the subalpine vegetation belt, but their vulnerability to land use and climate change puts their future sustainability at stake. We coupled experimental and modeling approaches to assess the impact of climate change on the pasture-woodland landscape. We drew conclusions on the resistance potent…				WOS:000317184800002
Matteo_Keller	15 März 2018	WOS_Search3	In			Olden, Anna; Raatikainen, Kaisa J.; Tervonen, Kaisa; Halme, Panu	Grazing and soil pH are biodiversity drivers of vascular plants and bryophytes in boreal wood-pastures	AGRICULTURE ECOSYSTEMS & ENVIRONMENT	Wood-pastures have been formed by traditional low-intensity livestock grazing in wooded areas. They host high biodiversity values that are now threatened by both management abandonment (ceased grazing) and agricultural intensification, and therefore these habitats are of conservation interest in Europe. In order to explore the effects of grazing on the biodiversity of boreal wood-pastures, we stu…				WOS:000384383600018
Matteo_Keller	15 März 2018	WOS_Search3	Out	A	nCS	Leal, Ana I.; Correia, Ricardo A.; Granadeiro, Jose P.; Palmeirim, Jorge M.	Impact of cork extraction on birds: Relevance for conservation of Mediterranean biodiversity	BIOLOGICAL CONSERVATION	Montados are Mediterranean agro-forestry-pastoral systems recognized as an excellent example of balance between socio-economic development and biodiversity conservation. The economic viability of montados dominated by cork oak Quercus suber depends on the extraction of cork (the bark of trees), usually in 9 year cycles, which is mostly used for production of bottle stoppers. This study evaluated …				WOS:000292668200049
Matteo_Keller	15 März 2018	WOS_Search3	Out	A	nB	Chaideftou, Evgenia; Thanos, Costas A.; Bergmeier, Erwin; Kallimanis, Athanasios S.; Dimopoulos, Panayotis	The herb layer restoration potential of the soil seed bank in an overgrazed oak forest	JOURNAL OF BIOLOGICAL RESEARCH-THESSALONIKI	We investigated the potential contribution of the persistent soil seed bank in post-disturbance restoration of the herb layer in a long-term overgrazed, mixed oak forest (NW Greece). We examined the impacts of grazing on plant richness and density in the soil seed bank in regard to the different dispersal and life strategy types of the herb layer taxa. Soil seed bank was qualitatively and quantit…				WOS:000289718800005
Matteo_Keller	15 März 2018	WOS_Search3	Out	A	nB	Alexander, Keith	Europe's wood pastures - rich in saproxylics but threatened by ill-conceived EU instruments	Bulletin de la Societe Royale Belge d'Entomologie	Wood pastures are land management systems which combine grazing large herbivores with trees and/or shrubs. They are unique mosaic habitats with conservation interests arising from both the pasture (grassland and/or heathland types) and the trees; they are of outstanding importance for saproxylic organisms. However, they are variously regarded as either i) a minor subset of 'woodlands' or 'forest'…				BCI:BCI201700395247
Matteo_Keller	15 März 2018	WOS_Search3	Out	T	nA	Russell-Smith, Jeremy; Thornton, Richard	Perspectives on prescribed burning	FRONTIERS IN ECOLOGY AND THE ENVIRONMENT					WOS:000323318100001
Matteo_Keller	15 März 2018	WOS_Search3	Out	A	conc	Lichtfouse, ELichtfouse, E	Biodiversity, Biofuels, Agroforestry and Conservation Agriculture	Biodiversity, Biofuels, Agroforestry and Conservation Agriculture	This 375-page book presents and describes Sustainable Agriculture Reviews, Biodiversity, Biofuels, Agroforestry and Conservation Agriculture, Volume 5. The book is organized into 12 individually authored chapters. The first chapter deals with agroecology as a transdisciplinary science for a sustainable agriculture. The second chapter deals with measuring agricultural sustainability. The third cha…				BCI:BCI201100009534
Matteo_Keller	15 März 2018	WOS_Search3	Out	T	nEU	Lovell, Sarah Taylor; Mendez, V. Ernesto; Erickson, Daniel L.; Nathan, Chloe; DeSantis, S'ra	Extent, pattern, and multifunctionality of treed habitats on farms in Vermont, USA	AGROFORESTRY SYSTEMS	Agroecosystems can serve as multifunctional landscapes when treed habitats such as woodlots, hedgerows, riparian buffers, windbreaks, and orchards, are conserved on farms. We investigated the extent, pattern, and multifunctionality of on-farm treed habitats for 16 Vermont farms in the Lamoille watershed of the Lake Champlain Basin. The site was selected because the land use pattern is representat…				WOS:000281713300001
Matteo_Keller	15 März 2018	WOS_Search3	Out	A	nB	Hartel, Tibor; Reti, Kinga-Olga; Craioveanu, Cristina	Valuing scattered trees from wood-pastures by farmers in a traditional rural region of Eastern Europe	AGRICULTURE ECOSYSTEMS & ENVIRONMENT	Wood-pastures are agroforestry systems created and maintained by multifunctional management. As such, wood-pasture systems provide a model ecosystem for the sustainable integration of food production and biodiversity conservation. Values attached by the human societies to the woody vegetation from pastures were of crucial importance in shaping the physiognomy of these landscapes and their tempora…				WOS:000392886700030
Matteo and Amelie	15 März 2018	WOS_Search1 & WOS_Search3	Out	T	nCS	Ramirez-Hernandez, A.; Mico, E.; Galante, E.	The dehesa ecosystem as a reservoir for diversity of insects saproxilicos ( Coleoptera and Diptera: Syrphidae) and factors that determine their assemblages.	Cuadernos de Biodiversidad	The "dehesa" (grassland with scattered oak trees) is a typical Mediterranean ecosystem from west Iberian Peninsula that has resulted from the transformation of the forest by clearing and brushwood removing and the landscape is maintained mainly bulls and/or Iberian pigs. This ecosystem is characterized by the presence of old scattered trees that are considered as "keystone-structures", which favo…				ZOOREC:ZOOR15202008692
Matteo_Keller	15 März 2018	WOS_Search3	Out	T	nB	Mullins, Jacinta; Ascensao, Fernando; Simoes, Luciana; Andrade, Leonardo; Santos-Reis, Margarida; Fernandes, Carlos	Evaluating connectivity between Natura 2000 sites within the montado agroforestry system: a case study using landscape genetics of the wood mouse (Apodemus sylvaticus)	LANDSCAPE ECOLOGY	Context The Natura 2000 network is the centerpiece of European nature conservation policy but its effectiveness is challenged by ongoing landscape change.Objective Our objective was to assess landscape connectivity between Natura 2000 sites in the biodiversity-rich western Mediterranean region.Methods We used the wood mouse as a focal species with short-range dispersal and obtained genetic data f…				WOS:000350360100004
Matteo_Keller	15 März 2018	WOS_Search3	Out	T	nEU	Arnold, Sven; Thornton, Craig; Baumgartl, Thomas	Ecohydrological feedback as a land restoration tool in the semi-arid Brigalow Belt, QLD, Australia	AGRICULTURE ECOSYSTEMS & ENVIRONMENT	In this study of native plant communities in the Brigalow Belt - a semi-arid bioregion of Queensland and New South Wales, Australia - an ecohydrological model was designed to investigate the complex feedback relationships existing between plant community traits and soil water dynamics among post-disturbance (i.e. mining and agricultural) landscapes. Two distinct locations (having similar composit…				WOS:000313390200007
Matteo_Keller	15 März 2018	WOS_Search3	Out	A	nA	Brzeziecki, Bogdan; Janicki, Stanislaw; Wiech, Marcin	Long-term dynamics of forest stands on a former narrow strip clear cut under conditions of strict protection (Lysica, the Swietokrzyskie Mountains)	SYLWAN	Brzeziecki B., Janicki S., Wiech M. 2011. Wieloletnia dynamika drzewostanow na dawnym zrebie kulisowym w warunkach ochrony scislej (Lysica, Gory Swietokrzyskie). Sylwan 155 (8): 518-529.Major results of the 45-year-long study on the dynamics of strictly protected forest stands, using 3 permanent study plots, 25 x 100 m each, located on a former narrow strip clear cut established in the beginning …				WOS:000299353400002
Matteo_Keller	15 März 2018	WOS_Search3	Out	A	nA	Smit, Christian; Ruifrok, Jasper L.; van Klink, Roe; Olff, Han	Rewilding with large herbivores: The importance of grazing refuges for sapling establishment and wood-pasture formation	BIOLOGICAL CONSERVATION	Rewilding is a novel nature management type that aims at restoring natural processes with minimal human intervention. It is increasingly employed on abandoned agricultural lands in Europe, but empirical studies are scarce. Rewilding may lead to formation of wood-pastures, arguably the primeval landscape in parts of Europe before Neolithic times. We investigated sapling establishment, a key proces…				WOS:000349501400017
Matteo_Keller	15 März 2018	WOS_Search3	Out	A	nB, nDat	Arosa, Maria Luisa; Freitas, Helena; Costa, Sofia R.	Temporal effects dominate land use as factors affecting soil nematode communities in Mediterranean oak woodlands	AGROFORESTRY SYSTEMS	We analysed the soil nematode community within three different montados (agricultural, pastoral and forestry uses), focusing on temporal variation. Nematodes were classified into trophic groups (bacterivores, fungivores, omnivores, predators and plant-parasitic nematodes (PPN)) and we calculated the maturity index for free-living taxa (MI), maturity index for plant-parasitic taxa (PPI) and the ne…				WOS:000370710300011
Matteo_Keller	15 März 2018	WOS_Search3	Out	T	nA	Merckx, Thomas; Feber, Ruth E.; Mclaughlan, Claire; Bourn, Nigel A. D.; Parsons, Mark S.; Townsend, Martin C.; Riordan, Philip; Macdonald, David W.	Shelter benefits less mobile moth species: The field-scale effect of hedgerow trees	AGRICULTURE ECOSYSTEMS & ENVIRONMENT	Agri-environment schemes are the main policy instruments for reversing declines in farmland biodiversity, but there is scope for improvement. Within an intensive agricultural landscape, a mark-release-recapture experiment was used to investigate the relative effects on the number of adults of 23 moth species of two landscape features (wide field margins and hedgerow trees) that may feature within…				WOS:000281107500003
Matteo_Keller	15 März 2018	WOS_Search3	Out	A	nA	Perez, Javier; Galan, Javier; Descals, Enrique; Pozo, Jesus	Effects of Fungal Inocula and Habitat Conditions on Alder and Eucalyptus Leaf Litter Decomposition in Streams of Northern Spain	MICROBIAL ECOLOGY	We investigated how fungal decomposer (aquatic hyphomycetes) communities colonizing alder and eucalyptus leaf litter respond to changes in habitat characteristics (transplantation experiment). We examined the breakdown of leaf materials and the associated fungal communities at two contrasting sites, a headwater stream (H) and a midreach (M). Agroforestry increased from headwater to midreach. One …				WOS:000331707500003
Matteo_Keller	15 März 2018	WOS_Search3	Out	A	nEU	Pfund, Jean-Laurent; Feintrenie, Laurene; Agustavia, Made; Rolland, Iswan; Jaloux, Adeline; Hubert, Mathilde; Ayat, Asep; Rantala, Salla; Vihemaki, Heini; Dewi, Sonya; Ekadinata, Andree	Integrating Livelihoods and Multiple Biodiversity Values in Landscape Mosaics	World Agroforestry Centre	The project, 'Integrating Livelihoods and Multiple Biodiversity Values in Landscape Mosaics (or the Landscape Mosaics Project in short)', was the first project of the CIFOR-ICRAF Biodiversity Platform.The project conducted research on socio-economic, governance and biophysical characteristics and dynamics of the five study landscapes and the interactions between these factors. It also investigate…				DRCI:DATA2013093003772295
Matteo_Keller	15 März 2018	WOS_Search3	Out	A	nA	Barrantes, O.; Reine, R.; Ferrer, C.	Changes in Land Use of Pyrenean Mountain Pastures - Ski Runs and Livestock Management - Between 1972 and 2005 and the Effects on Subalpine Grasslands	ARCTIC ANTARCTIC AND ALPINE RESEARCH	In recent decades, the use of some subalpine mountain grasslands in the Central Spanish Pyrenees has changed. Ski resorts have been developed and cattle herd management has shifted from the traditional "rotational-type" system in which grazing cattle are overseen by a herder to a "continuous-type" system that does not involve a herder. In 2005, the locations of 30 floristic inventories performed …				WOS:000329533200002
Matteo_Keller	15 März 2018	WOS_Search3	In			Bagella, Simonetta; Filigheddu, Rossella; Caria, Maria Carmela; Girlanda, Mariangela; Roggero, Pier Paolo	Contrasting land uses in Mediterranean agro-silvo-pastoral systems generated patchy diversity patterns of vascular plants and below-ground microorganisms	COMPTES RENDUS BIOLOGIES	The aims of this paper were (i) to define how contrasting land uses affected plant biodiversity in Mediterranean agro-silvo-pastoral-systems across a gradient of disturbance regimes: cork oak forests, secondary grasslands, hay crops, grass covered vineyards, tilled vineyards; (ii) to determine whether these patterns mirrored those of below-ground microorganisms and whether the components of gamma…				WOS:000347133700007
Matteo_Keller	15 März 2018	WOS_Search3	Out	A	Review	Rosenthal, Gert; Schrautzer, Joachim; Eichberg, Carsten	Low-intensity grazing with domestic herbivores: A tool for maintaining and restoring plant diversity in temperate Europe	TUEXENIA	The continuous decline in biodiversity in some European landscapes has led recently to the (re-) implementation of low-intensity grazing systems as an alternative to more cost-intensive conservation practices. This approach aims at developing habitat complexes comprising various successional stages and increasing plant species diversity on local (a-diversity) and landscape scales (beta-, gamma-di…				WOS:000306680700010
Matteo_Keller	15 März 2018	WOS_Search3	Out	T	nA	Molina, Antonio J.; Josa, Ramon; Teresa Mas, M.; Verdu, Antoni M. C.; Llorens, Pilar; Aranda, Xavier; Save, Robert; Biel, Carme	The role of soil characteristics, soil tillage and drip irrigation in the timber production of a wild cherry orchard under Mediterranean conditions	EUROPEAN JOURNAL OF AGRONOMY	Over the last decade high-quality timber plantations have increased in Europe because of the constant high market price of timber and economical incentives from the EU. These latter are mainly due to timber plantations' role in CO2 capture. Noble wood plantations have also been established in Mediterranean areas, but many of them suffer from low growth rates due to deficient plantation management…				WOS:000366063000003
Matteo_Keller	15 März 2018	WOS_Search3	Out	A	nA	Ruiz-Mirazo, Jabier; Belen Robles, Ana	Impact of targeted sheep grazing on herbage and holm oak saplings in a silvopastoral wildfire prevention system in south-eastern Spain	AGROFORESTRY SYSTEMS	Several wildfire prevention programs in southern Europe are currently using livestock grazing for the maintenance of fuelbreaks. This silvopastoral management is valued for being sustainable and effective in reducing fuel loads, but few studies have analyzed other impacts linked to fuelbreak grazing. This paper reports on an experiment performed within the wildfire prevention program in Andalusia…				WOS:000310952000017
Matteo_Keller	15 März 2018	WOS_Search3	Out	A	nB	Bainard, Luke D.; Koch, Alexander M.; Gordon, Andrew M.; Newmaster, Steven G.; Thevathasan, Naresh V.; Klironomos, John N.	Influence of trees on the spatial structure of arbuscular mycorrhizal communities in a temperate tree-based intercropping system	AGRICULTURE ECOSYSTEMS & ENVIRONMENT	Tree-based intercropping (TBI) is an ecologically sustainable agricultural practice that may promote a more diverse arbuscular mycorrhizal (AM) fungal community compared to conventional systems, but the influence of the dynamics of these systems on AM fungi has not been established. Soil and root samples were collected in the intercropping alleys along transects perpendicular to tree rows occupie…				WOS:000298898200002
Matteo_Keller	15 März 2018	WOS_Search3	Out	T	nEU	Hernandez, Angela; Miranda, Marcelo; Arellano, Eduardo C.; Saura, Santiago; Ovalle, Carlos	Landscape dynamics and their effect on the functional connectivity of a Mediterranean landscape in Chile	ECOLOGICAL INDICATORS	Land use and cover changes have been identified as a major factor contributing to shape landscape structure and biodiversity patterns, particulary in areas with a long history of human occupation and habitat fragmentation, such as the Mediterranean landscapes. However, the existing studies on landscape change indicators for Mediterranean areas have mostly focused in Europe, while for other Medite…				WOS:000347495100020
Matteo_Keller	15 März 2018	WOS_Search3	Out	T	nB	Mosquera-Losada, M. R.; Rigueiro-Rodriguez, A.; Ferreiro-Dominguez, N.	Residual effects of lime and sewage sludge inputs on soil fertility and tree and pasture production in a Pinus radiata D. Don silvopastoral system established in a very acidic soil	AGRICULTURE ECOSYSTEMS & ENVIRONMENT	In Galician (Spain) silvopastoral systems, nutrient availability to the pasture and trees can be limited by soil acidity. Liming and fertilisation with sewage sludge could enhance the productivity of silvopastoral systems (including understory and trees) by increasing Ca and reducing Al in the soil. This study evaluated changes in soil chemical properties, tree growth and understory production in…				WOS:000310385400020
Matteo_Keller	15 März 2018	WOS_Search3	Out	A	nCS	Catarino, L.; Godinho, C.; Pereira, P.; Luis, A.; Rabaca, J. E.	Can birds play a role as High Nature Value indicators of montado system?	AGROFORESTRY SYSTEMS	Montados form a heterogeneous landscape of wooded matrix dominated by cork and/or holm oak with open areas characterized by fuzzy boundaries. Montado supports a high biological diversity associated to low intensity management and a landscape diversity provided by a continuous gradient of land cover. Among other features this permits the classification of montados as a High Nature Value (HNV) syst…				WOS:000370710300005
Matteo_Keller	15 März 2018	WOS_Search3	Out	T	nB	Tejera, Rosario; Victoria Nunez, Maria; Hernando, Ana; Velazquez, Javier; Perez-Palomino, Ana	Biodiversity and Conservation Status of a Beech (Fagus sylvatica) Habitat at the Southern Edge of Species' Distribution	BIODIVERSITY ENRICHMENT IN A DIVERSE WORLD					WOS:000386090000004
Matteo_Keller	15 März 2018	WOS_Search3	Out	A	nA	Sebek, Pavel; Vodka, Stepan; Bogusch, Petr; Pech, Pavel; Tropek, Robert; Weiss, Matthias; Zimova, Katerina; Cizek, Lukas	Open-grown trees as key habitats for arthropods in temperate woodlands: The diversity, composition, and conservation value of associated communities	FOREST ECOLOGY AND MANAGEMENT	Temperate open woodlands are recognized as biodiversity hotspots. They are characterised by the presence of scattered, open-grown, often old and large trees (hereafter referred to as "solitary trees"). Such trees are considered keystone ecological features for biodiversity. However, the ecological role of solitary trees and their importance for woodland communities are still not fully understood.…				WOS:000385605500018
Matteo_Keller	15 März 2018	WOS_Search3	Out	T	nA	Schlinkert, Hella; Ludwig, Martin; Batary, Peter; Holzschuh, Andrea; Kovacs-Hostyanszki, Aniko; Tscharntke, Teja; Fischer, Christina	Forest specialist and generalist small mammals in forest edges and hedges	WILDLIFE BIOLOGY	Agricultural intensification often leads to fragmentation of natural habitats, such as forests, and thereby negatively affects forest specialist species. However, human introduced habitats, such as hedges, may counteract negative effects of forest fragmentation and increase dispersal, particularly of forest specialists. We studied effects of habitat type (forest edge versus hedge) and hedge isola…				WOS:000377804100003
Matteo_Keller	15 März 2018	WOS_Search3	Out	A	nB	Moga, Cosmin Ioan; Samoila, Ciprian; Oellerer, Kinga; Bancila, Raluca I.; Reti, Kinga-Olga; Craioveanu, Cristina; Poszet, Szilard; Rakosy, Laszlo; Hartel, Tibor	Environmental determinants of the old oaks in wood-pastures from a changing traditional social-ecological system of Romania	AMBIO	Large, old trees are keystone ecological structures, their decline having disproportional ecological consequences. There is virtually no information available regarding the status and occurrence of old trees in traditional cultural landscapes from Eastern Europe. In this study, we explore the environmental determinants of the old oaks found in wood-pastures from a changing traditional rural lands…				WOS:000373744900008
Matteo_Keller	15 März 2018	WOS_Search3	Out	A	nAccess	Dethier, Michel; Cherot, Frederic	Alien Heteroptera in Belgium: a threat for our biodiversity or agroforestry?	Andrias	During the two past decades, various nonindigenous species of Heteroptera (lnsecta, Hemiptera) were collected for the first time in Belgium. We provide an annotated checklist of these exotic species and we briefly discuss the potential consequences of their presence in our country.				BCI:BCI201500265777
Matteo_Keller	15 März 2018	WOS_Search3	Out	A	nB	Ovando, Paola; Campos, Pablo; Oviedo, Jose L.; Caparros, Alejandro	Ecosystem accounting for measuring total income in private and public agroforestry farms	FOREST POLICY AND ECONOMICS	We develop an ecosystem accounting system to estimate individual products' biophysical and total income indicators. The ecosystem products are grouped into private and public activities and measured consistently-with the principle of exchange value of the standard national accounts. Private products comprise timber, cork, firewood, conservation forestry, grazing, livestock, hunting, crops and pri…				WOS:000383825700005
Matteo_Keller	15 März 2018	WOS_Search3	Out	A	conc	Baran-Zglobicka, Boguslawa; Zglobicki, Wojciech	Mosaic landscapes of SE Poland: should we preserve them?	AGROFORESTRY SYSTEMS	Agricultural areas of SE Poland are characterised by small, family-owned agricultural holdings. Poland's accession to the EU has resulted in an increased availability of funds needed to change traditional agriculture practices. A question thus arises: should we preserve the economically unfavourable land use mosaic occurring here (more than 30 patches per square kilometre)? The study analyses the…				WOS:000306585800004
Matteo_Keller	15 März 2018	WOS_Search3	Out	A	nB	Malico, I.; Carrajola, J.; Gomes, C. Pinto; Lima, J. C.	Biomass residues for energy production and habitat preservation. Case study in a montado area in Southwestern Europe	JOURNAL OF CLEANER PRODUCTION	The use of forest and agricultural residues for energy production presents multiple benefits, but the link between bioenergy and the environment is complex and not all of the energetic options have the same impacts. This work evaluates the net positive effect of valorizing residual biomass in the context of a rural area of Portugal, Estremoz. It focuses on the combined assessment of biomass avail…				WOS:000368207500008
Matteo_Keller	15 März 2018	WOS_Search3	Out	T	nB	Reid, Nick; Reid, Jackie; Hoad, Justin; Green, Stuart; Chamberlain, Greg; Scott, J. M.	Five-year survival and growth of farm forestry plantings of native trees and radiata pine in pasture affected by position in the landscape	ANIMAL PRODUCTION SCIENCE	Woodlots ranging in area from 0.18 to 0.5 ha were established within the Cicerone Project farmlet trial on the Northern Tablelands of New South Wales, Australia, due to a lack of physical protection in most paddocks across the farmlets. Two percent of each farmlet was planted to trees to examine the commercial and environmental potential of seven species to provide shade and shelter for livestock…				WOS:000321589000022
Matteo_Keller	15 März 2018	WOS_Search3	Out	T	nB	Ortega, M.; Saura, S.; Gonzalez-Avila, S.; Gomez-Sanz, V.; Elena-Rossello, R.	Landscape vulnerability to wildfires at the forest-agriculture interface: half-century patterns in Spain assessed through the SISPARES monitoring framework	AGROFORESTRY SYSTEMS	Large-scale socioeconomic changes in recent decades have driven shifts in the structure of Spanish rural landscapes, particularly in those located at the forest-agriculture interface (FAI), as well as in their wildfire regime. Using data from more than 200 16 km(2) landscape plots in Spain surveyed between 1956 and 2008 through the SISPARES monitoring framework, we assessed the FAI vulnerability …				WOS:000306585800003
Matteo_Keller	15 März 2018	WOS_Search3	Out	T	nA	Hamalainen, Aino; Hujo, Mika; Heikkala, Osmo; Junninen, Kaisa; Kouki, Jari	Retention tree characteristics have major influence on the post-harvest tree mortality and availability of coarse woody debris in clear-cut areas	FOREST ECOLOGY AND MANAGEMENT	Retention forestry is widely used for reducing the negative biodiversity impacts of forest management. Its effectiveness depends, however, on the post-harvest dynamics of the retention trees, which in turn are likely affected by both tree- and stand-level factors. Understanding the effects of these factors on tree dynamics is thus essential for evaluating the biodiversity effects of retention for…				WOS:000375169500008
Matteo_Keller	15 März 2018	WOS_Search3	Out	A	nB	Escribano, Alfredo J.	Beef Cattle Farms' Conversion to the Organic System. Recommendations for Success in the Face of Future Changes in a Global Context	SUSTAINABILITY	Dehesa is a remarkable agroforestry system, which needs the implementation of sustainable production systems in order to reduce its deterioration. Moreover, its livestock farms need to adapt to a new global market context. As a response, the organic livestock sector has expanded not only globally but also in the region in search for increased overall sustainability. However, conversions to the or…				WOS:000378776800069
Matteo_Keller	15 März 2018	WOS_Search3	Out	T	nB	Vannier, Clemence; Hubert-Moy, Laurence	Multiscale comparison of remote-sensing data for linear woody vegetation mapping	INTERNATIONAL JOURNAL OF REMOTE SENSING	Wooded hedgerows do not cover large areas but perform many functions that are beneficial to water quality and biodiversity. A broad range of remotely sensed data is available to map these small linear elements in rural landscapes, but only a few of them have been evaluated for this purpose. In this study, we evaluate and compare various optical remote-sensing data including high and very high spa…				WOS:000346052200003
Matteo_Keller	15 März 2018	WOS_Search3	Out	T	nA	Bredemeier, Michael; Merino, Agustin; Gallardo Lancho, Juan F.	Water and carbon in forests: challenges for forest management under the pressures of climate change INTRODUCTION	EUROPEAN JOURNAL OF FOREST RESEARCH					WOS:000313036900001
Matteo_Keller	15 März 2018	WOS_Search3	Out	T	nB	Porrero, M. C.; Wassenaar, T. M.; Gomez-Barrero, S.; Garcia, M.; Barcena, C.; Alvarez, J.; Saez-Llorente, J. L.; Fernandez-Garayzabal, J. F.; Moreno, M. A.; Dominguez, L.	Detection of methicillin-resistant Staphylococcus aureus in Iberian pigs	LETTERS IN APPLIED MICROBIOLOGY	Aims: Iberian pigs are bred in Spain for the production of high-value dry-cured products, whose export volumes are increasing. Animals are typically reared outdoors, although indoor farming is becoming popular. We compared carriage of methicillin-resistant Staphylococcus aureus (MRSA) in Iberian pigs, raised indoors and outdoors, with intensively farmed Standard White pigs.Methods and Results: Fr…				WOS:000301286000003
Matteo_Keller	15 März 2018	WOS_Search3	Out	A	nB	Roellig, Marlene; Sutcliffe, Laura M. E.; Sammul, Marek; von Wehrden, Henrik; Newig, Jens; Fischer, Joern	Reviving wood-pastures for biodiversity and people: A case study from western Estonia	AMBIO	Wood-pastures are associated with high cultural and biodiversity values in Europe. However, due to their relatively low productivity, large areas of wood-pastures have been lost over the last century. In some areas, incentive schemes have been developed to revive wood-pastures. We investigated the effects of one such scheme in western Estonia. We compared the structure of grazed wood-pastures (ol…				WOS:000369964100005
Matteo_Keller	15 März 2018	WOS_Search3	Out	T	nA	Semizer-Cuming, Devrim; Kjaer, Erik Dahl; Finkeldey, Reiner	Gene flow of common ash (Fraxinus excelsior L.) in a fragmented landscape	PLOS ONE	Gene flow dynamics of common ash (Fraxinus excelsior L.) is affected by several human activities in Central Europe, including habitat fragmentation, agroforestry expansion, controlled and uncontrolled transfer of reproductive material, and a recently introduced emerging infectious disease, ash dieback, caused by Hymenoscyphus fraxineus. Habitat fragmentation may alter genetic connectivity and eff…				WOS:000413315100037
Matteo_Keller	15 März 2018	WOS_Search3	Out	A	nA	Herrera, Jose M.; Salgueiro, Pedro A.; Medinas, Denis; Costa, Pedro; Encarnacao, Claudia; Mira, Antonio	Generalities of vertebrate responses to landscape composition and configuration gradients in a highly heterogeneous Mediterranean region	JOURNAL OF BIOGEOGRAPHY	Aim To examine the distributional patterns of vertebrates (including birds, bats, carnivores and lagomorphs) along landscape composition and configuration gradients to better understand the effects of landscape modification on occurrence patterns at both species and community level.Location The region of Alentejo, a forest-dominated area of southern Portugal.Methods The study area was framed usin…				WOS:000378711000012
Matteo_Keller	15 März 2018	WOS_Search3	Out	T	conc	Tavares, A. O.; Monteiro, Mario; Vargas, M. A.; Pato, R. L.; Serra, Rita	Land use change and forest routing in a rural context: The relevance of the community-based management and planning framework	APPLIED GEOGRAPHY	Land-use change processes present a variety of trajectories depending on local conditions, the regional context and external influences. This study is an in-depth analysis of spatial and temporal land-use change in a rural mountain area for the data period 1965-2010. It concerns a rural area with partially mountainous characteristics and a high prevalence of forest land, in which both the process…				WOS:000340224900016
Matteo_Keller	15 März 2018	WOS_Search3	Out	A	nA, nB	Bosch, Jaime; Peris, Salvador; Fonseca, Carlos; Martinez, Marta; De La Torre, Ana; Iglesias, Irene; Munoz, Maria J.	Distribution, abundance and density of the wild boar on the Iberian Peninsula, based on the CORINE program and hunting statistics	FOLIA ZOOLOGICA	Wild boar population size in the Iberian Peninsula was estimated using hunting bag statistics from Spain and Portugal. Density was estimated assigning the wild boar population size to the "potential resources" or suitable habitats categorized by their importance to provide food and/or shelter to wild boars. Land uses were selected from CORINE, the EU database for land cover, using scientific lite…				WOS:000306090900006
Matteo_Keller	15 März 2018	WOS_Search3	Out	A	nB	Smit, Christian; Verwijmeren, Mart	Tree-shrub associations in grazed woodlands: first rodents, then cattle?	PLANT ECOLOGY	Spatial associations of tree saplings with spiny or toxic plants in grazed woodlands are generally explained by associational resistance, i.e., protection against grazing via a well-defended neighbor. In this study, we tested whether directed seed dispersal and post-dispersal seed removal by wood mice are additional explanations for the observed spatial association between thorny shrubs and trees…				WOS:000287709200013
Matteo_Keller	15 März 2018	WOS_Search3	Out	A	nA	Constandache, Cristinel; Peticila, Adrian; Dinca, Lucian; Vasile, Diana	THE USAGE OF SEA BUCKTHORN (Hippophae rhamnoides L.) FOR IMPROVING ROMANIA'S DEGRADED LANDS	AGROLIFE SCIENTIFIC JOURNAL	An important percentage of Romania's agricultural area is represented by degraded agricultural lands that can no longer be used for agriculture but can be ecologically and economically improved. One such method, respectively the use of shrubs, is supported by research conducted in Valea-Sarii and Barsesti experimental perimeters from Vidra Experimental Forest District, Vrancea County.Sustained by…				WOS:000390874500008
Matteo_Keller	15 März 2018	WOS_Search3	In			Paltto, Heidi; Nordberg, Anna; Norden, Bjorn; Snall, Tord	Development of Secondary Woodland in Oak Wood Pastures Reduces the Richness of Rare Epiphytic Lichens	PLOS ONE	Wooded pastures with ancient trees were formerly abundant throughout Europe, but during the last century, grazing has largely been abandoned often resulting in dense forests. Ancient trees constitute habitat for many declining and threatened species, but the effects of secondary woodland on the biodiversity associated with these trees are largely unknown. We tested for difference in species richn…				WOS:000295265100014
Matteo_Keller	15 März 2018	WOS_Search3	Out	A	nA	Demkova, Katarina; Lipsky, Zdenek	Comparison of the current state of non-forest woody vegetation in two contrasted case study areas in Central Europe	MORAVIAN GEOGRAPHICAL REPORTS	Non-forest woody vegetation (NFWV), as a part of green infrastructure, has gained a great deal of attention in recent years. Despite its importance in many productive and non-productive functions, an inventory (collection of quantitative and qualitative data) on a national or even on a local level is not available in many European countries. The main aim of this study is to carry out a comparison…				WOS:000400259500003
Matteo_Keller	15 März 2018	WOS_Search3	Out	FT	data_duplicated_Olden2016	Olden, Anna; Halme, Panu	Grazers increase beta-diversity of vascular plants and bryophytes in wood-pastures	JOURNAL OF VEGETATION SCIENCE	Questions: How does the presence of grazers impact plant diversity at various spatial scales? What are the effects on plant beta-diversity and its two components, species turnover and nestedness? Are the effects caused by defoliation, trampling or defecating?Location: Twenty-four currently grazed and 24 abandoned wood-pasture sites in Central Finland.Methods: The species richness of vascular plan…				WOS:000389066400002
Matteo_Keller	15 März 2018	WOS_Search3	Out	T	nB	Giordani, Paolo; Incerti, Guido; Rizzi, Guido; Rellini, Ivano; Nimis, Pier Luigi; Modenesi, Paolo	Functional traits of cryptogams in Mediterranean ecosystems are driven by water, light and substrate interactions	JOURNAL OF VEGETATION SCIENCE	QuestionPoikilohydric organisms can survive desiccation without damage and recover soon after re-wetting. In this work we explore the realized niches of epilithic, poikilohydric organisms, i.e. lichenized and lichenicolous fungi and bryophytes, grouped into 15 functional guilds based on growth form, reproductive strategy and photosynthetic traits. We hypothesize that in Mediterranean ecosystems, …				WOS:000334184300017
Matteo_Keller	15 März 2018	WOS_Search3	Out	A	nB	Manuel De Miguel, Jose; Acosta-Gallo, Belen; Gomez-Sal, Antonio	Understanding Mediterranean Pasture Dynamics: General Tree Cover vs. Specific Effects of Individual Trees	RANGELAND ECOLOGY & MANAGEMENT	The study investigated the effect of general and homogeneous tree cover on grassland composition on an extensive Mediterranean rangeland with sparse oak trees in central Spain. We analyzed this effect together with other significant factors identified in this type of rangeland: topography and plowing. Data were collected in the 1984 growing season and they form part of a historical database on th…				WOS:000316643000013
Matteo_Keller	15 März 2018	WOS_Search3	Out	T	nA	Gardiner, Tim	Hedgerow species richness influences the presence of Orthoptera and Dermaptera along green lanes in Essex, UK	Entomologist's Gazette	A small-scale beating survey of the Orthoptera (bush-crickets) and Dermaptera (earwigs) of green lane hedgerows was undertaken in Essex. Hedgerow dating (Hooper's Rule) was used to ascertain whether insects were related to woody plant species richness. Orthopteroid abundance and species richness was significantly correlated with the number of woody plants in the hedgerows. Byways had particularly…				BCI:BCI201000154539
Matteo_Keller	15 März 2018	WOS_Search3	Out	T	nB	Lempesi, Aimilia; Eleftheriadou, Alexia; Delivasi, Zacharoula; Psyllidou, Aikaterini; Korakis, Georgios; Kyriazopoulos, Apostolos P.	Effects of Grazing Intensity on the Regeneration of Woody Species in an Oak Woodland	NOTULAE BOTANICAE HORTI AGROBOTANICI CLUJ-NAPOCA	In the Mediterranean regions, oak forests are commonly used for livestock grazing. However, it is well documented that livestock grazing is an essential factor that can affect the success of natural regeneration of oak and other woody species of the understorey. Consequently, it influences the composition and structure of oak woodlands. The main objective of the present study was to examine the e…				WOS:000411504400039
Matteo_Keller	15 März 2018	WOS_Search3	Out	T	conc	Sereke, F.; Dobricki, M.; Wilkes, J.; Kaeser, A.; Graves, A. R.; Szerencsits, E.; Herzog, F.	Swiss farmers don't adopt agroforestry because they fear for their reputation	AGROFORESTRY SYSTEMS	Agricultural policy in Europe is moving towards greater support of multifunctional agriculture, such as agroforestry systems. However, modern farmers appear to be resisting this change. Trees in agricultural landscapes have been declining, despite increasing direct payments for their ecosystem services. To understand the drivers of farmer behaviour in Switzerland with regard to practicing agrofor…				WOS:000381222600002
Matteo_Keller	15 März 2018	WOS_Search3	Out	A	nB	Battisti, Corrado	Check-list of Vertebrates in the "Tenuta dei Massimi" nature reserve (Rome, central Italy) with some remarks on local conservation priorities	Natural History Sciences	We reported a complete check-list of Vertebrates for the "Tenuta dei Massimi" nature reserve, a protected area well representing a remnant agro-forest heterogeneous mosaic landscape of the "Campagna Romana". Data were obtained from a large original and bibliographic data-set on a large time-span (1991-2012). This reserve represents an area with a high value of species richness when compared to th…				BCI:BCI201500253058
Matteo_Keller	15 März 2018	WOS_Search3	Out	T	nB	Correia, Pedro Jose; Guerreiro, Jose Filipe; Pestana, Maribela; Martins-Loucao, Maria Amelia	Management of carob tree orchards in Mediterranean ecosystems: strategies for a carbon economy implementation	AGROFORESTRY SYSTEMS	This paper offers a different framework for managing Mediterranean drought carob-tree orchard ecosystems. Two dry-farming systems were compared during two consecutive years: pure productive orchards and mixed orchards in a total of 360 mature trees distributed by 18 plots with areas of 0.55 and 0.30 ha per plot, respectively. Carob, fig, almond and olive trees compose mixed orchards. Trees of the…				WOS:000398922100007
Matteo_Keller	15 März 2018	WOS_Search3	Out	A	nB	Merckx, Thomas; Pereira, Henrique M.	Reshaping agri-environmental subsidies: From marginal farming to large-scale rewilding	BASIC AND APPLIED ECOLOGY	Despite continued discussion about market distortions and environmental impacts, agricultural subsidies continue to be a key component of European Union policy. About 10% of the agro-forestry subsidies are targeted at supporting agri-environment schemes, and at supporting farming in Less Favoured Areas (LFA) such as mountain regions. One of the main justifications for these agri-environmental sub…				WOS:000350858900001
Matteo_Keller	15 März 2018	WOS_Search3	Out	T	nB	Kull, Christian A.; Shackleton, Charlie M.; Cunningham, Peter J.; Ducatillon, Catherine; Dufour-Dror, Jean-Marc; Esler, Karen J.; Friday, James B.; Gouveia, Antonio C.; Griffin, A. R.; Marchante, Elizabete; Midgley, Stephen J.; Pauchard, Anibal; Rangan, Haripriya; Richardson, David M.; Rinaudo, Tony; Tassin, Jacques; Urgenson, Lauren S.; von Maltitz, Graham P.; Zenni, Rafael D.; Zylstra, Matthew …	Adoption, use and perception of Australian acacias around the world	DIVERSITY AND DISTRIBUTIONS	Aim To examine the different uses and perceptions of introduced Australian acacias (wattles; Acacia subgenus Phyllodineae) by rural households and communities.Location Eighteen landscape-scale case studies around the world, in Vietnam, India, Reunion, Madagascar, South Africa, Congo, Niger, Ethiopia, Israel, France, Portugal, Brazil, Chile, Dominican Republic and Hawai'i.Methods Qualitative compa…				WOS:000294655400004
Matteo_Keller	15 März 2018	WOS_Search3	Out	A	conc	Reyes-Garcia, Victoria; Vila, Sara; Aceituno-Mata, Laura; Calvet-Mir, Laura; Garnatje, Teresa; Jesch, Alexandra; Jose Lastra, Juan; Parada, Montserrat; Rigat, Montserrat; Valles, Joan; Pardo-de-Santayana, Manuel	Gendered Homegardens: A Study in Three Mountain Areas of the Iberian Peninsula	ECONOMIC BOTANY	Gendered Homegardens: A Study in Three Mountain Areas of the Iberian Peninsula. As an example of the importance of gender relations in the use of natural resources, several authors have analyzed the role of women in homegardens. Gendered differences in homegarden management have been difficult to disentangle due to the often-shared nature of gardening. Here, we use an innovative approach to analy…				WOS:000281392500004
Matteo_Keller	15 März 2018	PersonalCommunication_asking_for_data_from_Lopez-Carrasco2015_The effect of tree cover on the biomass and diversity of the herbaceous layer in a Mediterranean dehesa	In			Lopez-Sanchez, Aida; San Miguel, Alfonso; Lopez-Carrasco, Celia; Huntsinger, Lynn; Roig, Sonia	The important role of scattered trees on the herbaceous diversity of a grazed Mediterranean dehesa	ACTA OECOLOGICA-INTERNATIONAL JOURNAL OF ECOLOGY	Scattered trees are considered keystone structures and play an important role in Mediterranean sylvopastoral systems. Such systems are associated with high biodiversity and provide important natural resources and ecosystem services. In this study, we measured the contribution of scattered trees and different grazing management (cattle, sheep and wildlife only) to the diversity of the grassland sw…				WOS:000383303500004
Matteo_Keller	15 März 2018	WOS_Search3	Out	T	nA	Mathias, Jean-Denis; Bonte, Bruno; Cordonnier, Thomas; de Morogues, Francis	Using the Viability Theory to Assess the Flexibility of Forest Managers Under Ecological Intensification	ENVIRONMENTAL MANAGEMENT	Greater demand for wood material has converged with greater demand for biodiversity conservation to make balancing forest ecosystem services a key societal issue. Forest managers, owners, or policymakers need new approaches and methods to evaluate their ability to adapt to this dual objective. We analyze the ability of forest owners to define sustainable forest management options based on viabili…				WOS:000363718100012
Matteo_Keller	15 März 2018	WOS_Search3	Out	T	nEU	Fischer, Joern; Sherren, Kate; Stott, Jenny; Zerger, Andre; Warren, Garth; Stein, John	Toward landscape-wide conservation outcomes in Australia's temperate grazing region	FRONTIERS IN ECOLOGY AND THE ENVIRONMENT	Agriculture and livestock grazing threaten biodiversity around the world. In the grazing landscapes of eastern Australia, a common conservation strategy has been to exclude livestock from large patches of trees (typically > 5 ha). This has major local benefits, but is unlikely to stem regional biodiversity loss. Using a case study from the Upper Lachlan catchment in New South Wales, we show that …				WOS:000275458400018
Matteo_Keller	15 März 2018	WOS_Search3	Out	T	nB	Mosquera-Losada, Rosa; Amador-Garcia, Alberto; Munoz-Ferreiro, Nieves; Javier Santiago-Freijanes, Jose; Ferreiro-Dominguez, Nuria; Romero-Franco, Rosa; Rigueiro-Rodriguez, Antonio	Sustainable use of sewage sludge in acid soils within a circular economy perspective	CATENA	Fertiliser future shortage and the associated increased economic and environment transport costs are key reasons to promote the use of urban residues as fertilisers in agriculture. Sewage sludge (SS) use as a fertiliser is promoted by the EU, which also consider the harmful effects of heavy metals (HMs). It is important to characterise the levels of HM in soils allocated to pasture and forage cro…				WOS:000390733300033
Matteo_Keller	15 März 2018	WOS_Search3	Out	A	nB	Kaeser, Alexandra; Sereke, Firesenai; Dux, Dunja; Herzog, Felix	Agroforestry in Switzerland	AGRARFORSCHUNG SCHWEIZ	Agroforestry in Switzerland Trees in agricultural landscapes provide important benefits for the environment. Nevertheless, they are disappearing from cultivated land due to economic and operational reasons. In modern agroforestry systems, trees are planted in rows on agricultural land in order to facilitate mechanical operations. The economic and ecological potential of modern agroforestry system…				WOS:000288831100005
Matteo_Keller	15 März 2018	WOS_Search3	Out	T	nEU	Jurskis, V.	Dieback' (chronic decline) of Eucalyptus viminalis on the Monaro is not new, unique or difficult to explainAUSTRALIAN FORESTRY79426126410.1080/00049158.2016.1236427DEC 20162016Ross and Brack (2015) reported a widespread decline over the past decade in the health of Eucalyptus viminalis on the Monaro Tablelands in southern New South Wales. They were unable to attribute this to changes in managemen…
Matteo_Keller	15 März 2018	WOS_Search3	Out	T	nB	Hellmann, Christine; Sutter, Rabea; Rascher, Katherine G.; Maguas, Cristina; Correia, Otilia; Werner, Christiane	Impact of an exotic N-2-fixing Acacia on composition and N status of a native Mediterranean community	ACTA OECOLOGICA-INTERNATIONAL JOURNAL OF ECOLOGY	Nitrogen fixing plant species are among the most invasive species worldwide. However, field studies directly estimating the differential effect of native versus invasive exotic N-2-fixing plants on plant communities are lacking. The exotic leguminous shrub Acacia longifolia invades coastal dunes across Portugal often co-existing with the native N-2-fixer Stauracanthus spectabilis. Moreover, this …				WOS:000286704000007
Matteo_Keller	15 März 2018	WOS_Search3	Out	T	nA	Miklin, Jan; Hauck, David; Konvicka, Ondrej; Cizek, Lukas	Veteran trees and saproxylic insects in the floodplains of Lower Morava and Dyje rivers, Czech Republic	JOURNAL OF MAPS	Veteran and solitary trees are key structures supporting biodiversity in many wooded ecosystems. Their global decline threatens numerous organisms associated with them, including several insect species protected by law that serve as umbrella species. The floodplain along the lower Morava and Dyje rivers is considered a hotspot for saproxylic organisms associated with veteran trees. The area is a …				WOS:000424361800002
Matteo_Keller	15 März 2018	WOS_Search3	In			Listopad, Claudia M. C. S.; Kobel, Melanie; Principe, Aadriana; Goncalves, Paula; Branquinho, Cristina	The effect of grazing exclusion over time on structure, biodiversity, and regeneration of high nature value farmland ecosystems in Europe	SCIENCE OF THE TOTAL ENVIRONMENT	Climate change and increasing socio-economic pressure is placing many ecosystems of high ecological and economic value at risk. This is particularly urgent in dryland ecosystems, such as the montado, a multifunctional savannah-like system heavily modeled by grazing. There is still an ongoing debate about the trade-offs between livestock grazing and the potential for ecosystem regeneration. While …				WOS:000411897700094
Matteo_Keller	15 März 2018	WOS_Search3	Out	A	nA	Novikova, N. M.; Novikova, A. F.; Konyushkova, M. V.	Anthropogenic transformation of soil and vegetation resulting from afforestation in southern steppes	BIOLOGY BULLETIN	Recent data (2006-2008) on characteristics of the vegetation and soils of the solonetzic complex in areas with tree failures within the Volgograd-Elista-Cherkessk forest shelterbelt have been compared with those obtained prior to afforestation (1950). The results show that the vegetation and soils have changed profoundly. Solonetzic agrozems in tree failure sites have been occupied by herbaceous …				WOS:000328282500005
Matteo_Keller	15 März 2018	WOS_Search3	Out	T	nB	Ryan, Justin G.; McAlpine, Clive A.; Ludwig, John A.	Integrated vegetation designs for enhancing water retention and recycling in agroecosystems	LANDSCAPE ECOLOGY	Long term studies have shown strong links between vegetation clearing and rainfall declines and more intense droughts. Many agroecosystems are exposed to more extreme weather and further declines in rainfall under climate change unless adaptations increase the retention of water in landscapes, and its recycling back to the lower atmosphere. Vegetation systems provide vital feedbacks to mechanisms…	10th International Congress of Ecology10th International Congress of Ecology	AUG 16-21, 2009AUG 16-21, 2009	Brisbane, AUSTRALIABrisbane, AUSTRALIA	WOS:000281725700011
Matteo_Keller	15 März 2018	WOS_Search3	Out	T	nB	Mariotte, P.; Buttler, A.; Johnson, D.; Thebault, A.; Vandenberghe, C.	Exclusion of root competition increases competitive abilities of subordinate plant species through root-shoot interactions	JOURNAL OF VEGETATION SCIENCE	Questions What is the importance of root competition in the competitive abilities of dominant and subordinate species? Location Pair-wise greenhouse experiment based on field data from a semi-natural grassland community in the Swiss Jura Mountains (Col du Marchairuz, Switzerland). Methods The dominance hierarchy from a mountain wood-pasture ecosystem was used to identify five dominant and three s…				WOS:000310798600015
Matteo_Keller	15 März 2018	WOS_Search3	Out	A	nCS	Ferreiro-Dominguez, N.; Rigueiro-Rodriguez, A.; Mosquera-Losada, M. R.	Response to sewage sludge fertilisation in a Quercus rubra L. silvopastoral system: Soil, plant biodiversity and tree and pasture production	AGRICULTURE ECOSYSTEMS & ENVIRONMENT	Silvopastoral systems are sustainable form of land management promoted by European Union. The productivity of the herbaceous and tree components in a silvopastoral system could be limited by soil fertility. The use of adequate doses of organic fertilisers like sewage sludge could enhance the productivity of both pasture and trees and promote biodiversity. The quantification of the best dose of se…				WOS:000291841700006
Matteo_Keller	15 März 2018	WOS_Search3	Out	T	nB	Heinrichs, Steffi; Winterhoff, Wulfard; Schmidt, Wolfgang	50 years of constancy and dynamics of calcareous beech forests on dry slopes (Carici-Fagetum) - A comparison of old and recent vegetation releves from the Gottingen forest	TUEXENIA	Aim - The vegetation of Central European beech forests has changed considerably over the past decades. However, the influence of land-use, climate change, eutrophication and deer browsing on thermophilous beech forests on dry slopes is unknown. We compared vegetation releves from 1955 to 1960 with recent surveys and asked: (1) How did structure, diversity and plant species composition change? (2)…				WOS:000341545700002
Matteo_Keller	15 März 2018	WOS_Search3	Out	A	nB	Ciftcioglu, Gulay Cetinkaya	Sustainable wild-collection of medicinal and edible plants in Lefke region of North Cyprus	AGROFORESTRY SYSTEMS	The purpose of this study is to record medicinal and edible wild plants and associated traditional knowledge in the five villages (Lefke, YeAYilA +/- rmak, GemikonagA +/-, Yedidalga, BaglA +/- koy) located in Lefke region of North Cyprus. Data on the target plants and relevant traditional knowledge were collected during autumn and winter of 2013 and spring of 2014. These data upon (e.g. plant har…				WOS:000361449300012
Matteo_Keller	15 März 2018	WOS_Search3	Out	A	nA	Mancilla-Leyton, J. M.; Pino Mejias, R.; Martin Vicente, A.	Shrub vegetation consumption by goats in the southwestern Iberian Peninsula	LIVESTOCK SCIENCE	Domestic ruminants grazing behavior on natural vegetation suggests a potential balance between the development of extensive farming systems, and environmental conservation. The preference of domestic goats (Payoya Goat) for the shrub understory of a pine forest in Dofiana Natural Park was analyzed over the course of a year, using a multinomial logistic regression model. Results show selective and…				WOS:000318056000016
Matteo_Keller	15 März 2018	WOS_Search3	Out	A	nB	Ramirez-Hernandez, Alfredo; Mico, Estefania; Galante, Eduardo	Temporal variation in saproxylic beetle assemblages in a Mediterranean ecosystem	JOURNAL OF INSECT CONSERVATION	One of the main challenges in biological conservation has been to understand species distribution across space and time. Over the last decades, many diversity and conservation surveys have been conducted that have revealed that habitat heterogeneity acts as a major factor that determines saproxylic assemblages. However, temporal dynamics have been poorly studied, especially in Mediterranean fores…				WOS:000343726300022
Matteo_Keller	15 März 2018	WOS_Search3	Out	A	nEU	Hanspach, Jan; Martin, Tara G; Lentini, Pia E; Gibbons, Philip; Fischer, Joern; Law, Brad	Appendix_S3.doc.	Figshare	Schemes designed to make farming landscapes less hostile to wildlife have been questioned because target taxa do not always respond in the expected manner. Microbats are often overlooked in this process, yet persist in agricultural landscapes and exert top-down control of crop pests. We investigated the relationship between microbats and measures commonly incorporated into agri-environment scheme…				DRCI:DATA2013091003450768
Matteo_Keller	15 März 2018	WOS_Search3	Out	T	nEU	Cicuzza, Daniele; Kessler, Michael; Pitopang, Ramadhanil; Tjitrosoedirdjo, Sri S.; Gradstein, S. Robbert	Terrestrial herb communities of tropical submontane and tropical montane forests in Central Sulawesi, Indonesia	TROPICAL RAINFORESTS AND AGROFORESTS UNDER GLOBAL CHANGE: ECOLOGICAL AND SOCIO-ECONOMIC VALUATIONS	Although the diversity of terrestrial herbs is high tropical forests and although herbs may play important roles, e.g., as competitors of tree seedlings, most tropical botanical research to date has focused on trees. We studied the diversity, taxonomic composition, and biogeographical relationships of terrestrial forest herbs at two sites of tropical mountain forest at different elevations (Pono:…				WOS:000276107400017
Matteo_Keller	15 März 2018	WOS_Search3	Out	A	nA	Simonson, William D.; Allen, Harriet D.	Cork oak (Quercus suber L.) forests of western Mediterranean mountains: a plant community comparison	Ecologia Mediterranea	Cork oak landscapes hold high socio-economic and biodiversity values. In the western Mediterranean they comprise open wood pastures as well as the denser forest stands that occur particularly in mountain regions. The aim of the current study was to compare the cork oak (Q. suber) forest vegetation of the Serra de Monchique (southern Portugal) with the more extensive formations of the Sierra del A…				BCI:BCI201500782311
Matteo_Keller	15 März 2018	WOS_Search3	Out	T	conc	Philippidis, George; Sanjuan, Ana I.; Ferrari, Emanuele; M'barek, Robert	Employing social accounting matrix multipliers to profile the bioeconomy in the EU member states: is there a structural pattern?	SPANISH JOURNAL OF AGRICULTURAL RESEARCH	The concept of 'bioeconomy' is gathering momentum in European Union (EU) policy circles as a sustainable model of growth to reconcile continued wealth generation and employment with bio-based sustainable resource usage. Unfortunately, in the literature an economy-wide quantitative assessment covering the full diversity of this sector is lacking due to relatively poor data availability for disaggr…				WOS:000346393700005
Matteo_Keller	15 März 2018	WOS_Search3	Out	T	nEU	Petrucci, Natalia; Lema, Vernoica S.; Lelia Pochettino, Maria; Palamarczuk, Valeria; Spano, Romina; Tarrago, Myriam	From weeds to wheat: a diachronic approach to ancient biocultural diversity in the Santa Maria valley, northwest Argentina	VEGETATION HISTORY AND ARCHAEOBOTANY	The aim of this paper is to analyse continuities and changes in plant diversity and use in the southern part of the Santa Maria valley in northwest Argentina, from the 1st millennium ad up to the Spanish Conquest in the 16th century. Variable degrees of association between people and plants (wild, weedy and domesticated), as well as various management practices (gathering, cultivation, tolerance,…	17th Conference of International-Work-Group-for-Palaeoethnobotany (IWGP)17th Conference of International-Work-Group-for-Palaeoethnobotany (IWGP)	JUL 04-09, 2016JUL 04-09, 2016	Natl Museum Nat Hist, Paris, FRANCENatl Museum Nat Hist, Paris, FRANCE	WOS:000425294900018
Matteo_Keller	15 März 2018	WOS_Search3	Out	A	nA	Castro, Helena; Barrico, Lurdes; Rodriguez-Echeverria, Susana; Freitas, Helena	Trends in plant and soil microbial diversity associated with Mediterranean extensive cereal-fallow rotation agro-ecosystems	AGRICULTURE ECOSYSTEMS & ENVIRONMENT	This study examines plant and soil microbial diversity in a cereal-fallow rotation scheme in the cereal steppes of Castro Verde, Southern Portugal, which have an important conservation value as they provide habitat for many steppic birds with unfavorable conservation status. For that we monitored plant and soil microbial diversity during 4 years including all stages of the rotation cycle.The stru…				WOS:000366539900004
Matteo_Keller	15 März 2018	WOS_Search3	Out	A	nEU	Hanspach, Jan; Martin, Tara G; Lentini, Pia E; Gibbons, Philip; Fischer, Joern; Law, Brad	Figure_S4.tif.	Figshare	Schemes designed to make farming landscapes less hostile to wildlife have been questioned because target taxa do not always respond in the expected manner. Microbats are often overlooked in this process, yet persist in agricultural landscapes and exert top-down control of crop pests. We investigated the relationship between microbats and measures commonly incorporated into agri-environment scheme…				DRCI:DATA2013091003450759
Matteo_Keller	15 März 2018	WOS_Search3	Out	A	nA	Hou, Wei; Walz, Ulrich	An integrated approach for landscape contrast analysis with particular consideration of small habitats and ecotones	NATURE CONSERVATION-BULGARIA	Habitat diversity is considered as an expression of biodiversity at landscape level in addition to genetic and species diversity. Thus, effective methods for measuring habitat pattern at landscape level are crucial for understanding the ecological processes. In this paper we propose to extend the commonly used model Patch Corridor Matrix Model (PCMM) for spatial pattern analysis. Originally, this…				WOS:000387482500003
Matteo_Keller	15 März 2018	WOS_Search3	Out	A	conc	Pinto-Correia, T.; Ribeiro, N.; Sa-Sousa, P.	Introducing the montado, the cork and holm oak agroforestry system of Southern Portugal	AGROFORESTRY SYSTEMS	The Portuguese montado is an agro-silvo pastoral system quite similar to the dehesa in Spain, and covering in Portugal most of the Southern region of the country, Alentejo. The trees in the montado are cork oh holm oak, and the system is mostly acknowledged due to the cork production, but also due to its singular savanna like land cover pattern, its multiple and complementary productions, the sup…				WOS:000290162300001
Matteo_Keller	15 März 2018	WOS_Search3	Out	T	nB	Peringer, Alexander; Siehoff, Silvana; Chetelat, Joel; Spiegelberger, Thomas; Buttler, Alexandre; Gillet, Francois	Past and future landscape dynamics in pasture-woodlands of the Swiss Jura Mountains under climate change	ECOLOGY AND SOCIETY	Silvopastoral systems are traditional components of the landscape in the Swiss Jura Mountains, and are promising approaches for the sustainable management of mountain areas worldwide. Due to complex vegetation dynamics, pasture-woodlands are very vulnerable to the currently occurring land use and climate changes. Therefore, management requires integrative long-term predictions of successional tre…				WOS:000325521300019
Matteo_Keller	15 März 2018	WOS_Search3	Out	T	nB	Castro, Helena; Lehsten, Veiko; Lavorel, Sandra; Freitas, Helena	Functional response traits in relation to land use change in the Montado	AGRICULTURE ECOSYSTEMS & ENVIRONMENT	The socio-economic changes of the last decades have resulted in changes in traditional land uses with consequent abandonment of large farmland areas in the Mediterranean region. We assessed the response of species richness and composition, and species functional traits to decreasing land use intensity in a Montado system, an agro-pastoral system characteristic of the Alentejo, Southern Portugal. …				WOS:000277742200023
Matteo_Keller	15 März 2018	WOS_Search3	Out	T	nA	Venturella, G.; Gargano, M. L.; Compagno, R.; La Rosa, A.; Polemis, E.; Zervakis, G. I.	Diversity of macrofungi and exploitation of edible mushroom resources in the National Park "Appennino Lucano, Val D'Agri, Lagonegrese" (Italy)	PLANT BIOSYSTEMS	An investigation on the macrofungal diversity of the National Park "Appennino Lucano, Val D'Agri, Lagonegrese" (Basilicata, southern Italy) was carried out, together with an evaluation of wild edible mushrooms in agro-forest ecosystems and their possible exploitation as a new source of food and revenue in rural and under-developed areas of this region. An unpublished list of 249 mushroom taxa (22…				WOS:000384723700019
Matteo_Keller	15 März 2018	WOS_Search3	Out	A	nB	Smit, Christian; Bakker, Elisabeth S.; Apol, M. Emile F.; Olff, Han	Effects of cattle and rabbit grazing on clonal expansion of spiny shrubs in wood-pastures	BASIC AND APPLIED ECOLOGY	Spiny shrubs protect non-defended plants against herbivores. Therefore, they play a role for the diversity in grazed ecosystems. While the importance of these keystone nurse shrubs is presently recognized, little is known about the factors controlling them. This knowledge is required to understand the functioning of grazed ecosystems and for sustainable management.We studied effects of cattle and…				WOS:000286352300004
Matteo_Keller	15 März 2018	WOS_Search3	Out	A	nA	Heinrichs, Steffi; Schmidt, Wolfgang	Biotic homogenization of herb layer composition between two contrasting beech forest communities on limestone over 50 years	APPLIED VEGETATION SCIENCE	Questions: How do vegetation changes in a limestone beech forest community on dry and nutrient-poor slopes differ from changes in a community on moist and nutrient-rich soils over the past 50 yr? Have temporal changes led to a further differentiation between communities?Location: Ancient, beech-dominated forest region on limestone in central Germany.Methods: We compared vegetation releves sampled…				WOS:000398083700012
Matteo_Keller	15 März 2018	WOS_Search3	Out	A	nCS, nA	Bauer, Eva-Maria; Bergmeier, Erwin	The mountain woodlands of western Crete - plant communities, forest goods, grazing impact and conservation	PHYTOCOENOLOGIA	The aim of this study is to classify and describe plant communities of mountain woodlands in the western half of Crete and to relate their species composition to environmental factors with particular reference to grazing. From a total of 232 original phytosociological releves we classified eight plant communities (plus several subunits). The plant communities were assigned to associations of the …				WOS:000294100400001
Matteo_Keller	15 März 2018	WOS_Search3	Out	T	nA	Iravani, Majid; Schuetz, Martin; Edwards, Peter J.; Risch, Anita C.; Scheidegger, Christoph; Wagner, Helene H.	Seed dispersal in red deer (Cervus elaphus L.) dung and its potential importance for vegetation dynamics in subalpine grasslands	BASIC AND APPLIED ECOLOGY	Free-ranging large herbivores can influence vegetation dynamics through seed dispersal within and among habitats. We investigated the content of germinable seeds in the dung (endozoochory) of red deer (Cervus elaphus L.), the most ubiquitous wild ungulate throughout the European Alps, and compared the results with the species composition of the vegetation type in which the dung was dropped. The s…				WOS:000296549900004
Matteo_Keller	15 März 2018	WOS_Search3	Out	T	nEU	Ugurlu, Emin; Rolecek, Jan; Bergmeier, Erwin	Oak woodland vegetation of Turkey - a first overview based on multivariate statistics	APPLIED VEGETATION SCIENCE	Questions Turkey is home to more Quercus species than any other country in the western Palaearctic. To what extent is the taxonomic diversity reflected in compositional diversity of oak woodland vegetation? What are the main compositional gradients, their environmental correlates and associated gradients in species traits? How are the oak woodland types in Turkey distributed? What is their stand …				WOS:000308373500014
Matteo_Keller	15 März 2018	WOS_Search3	Out	T	conc	Hernandez-Morcillo, Monica; Hoberg, Janis; Oteros-Rozas, Elisa; Plieninger, Tobias; Gomez-Baggethun, Erik; Reyes-Garcia, Victoria	Traditional Ecological Knowledge in Europe Status Quo and Insights for the Environmental Policy Agenda	ENVIRONMENT					WOS:000328727800002
Matteo_Keller	15 März 2018	WOS_Search3	Out	T	nB	Jongen, Madan; Unger, Stephan; Fangueiro, David; Cerasoli, Sofia; Silva, Joao M. N.; Pereira, Joao S.	Resilience of montado understorey to experimental precipitation variability fails under severe natural drought	AGRICULTURE ECOSYSTEMS & ENVIRONMENT	Future climate scenarios for the Iberian Peninsula predict increasingly variable precipitation regimes, challenging key ecosystem processes in the Mediterranean biome. This study presents a large-scale water manipulation experiment, exposing the understorey vegetation in a Mediterranean oak woodland to simulations of precipitation variability. We hypothesized that, with no net changes in rainfall…				WOS:000325595800003
Matteo and Amelie	15 März 2018	WOS_Search1 & WOS_Search3	Out	A	nCS	Godinho, Carlos; Rabaca, Joao	Birds like it Corky: the influence of habitat features and management of 'montados' in breeding bird communities	AGROFORESTRY SYSTEMS	In the southwest part of the Iberian Peninsula the dominant land-use are the Portuguese montados and Spanish dehesas, parkland forested areas of anthropogenic origin dominated by cork oak. They form a wooded matrix with open areas, scattered woodlands and undisturbed patches of Mediterranean forest and scrublands. The montados are characterized by a rich bird community. We have focus our study in…				WOS:000290162300009
Matteo_Keller	15 März 2018	WOS_Search3	Out	A	nB	Gallardo, Patricia; Cardenas, Ana M.	Long-term monitoring of saproxylic beetles from Mediterranean oak forests: an approach to the larval biology of the most representative species	JOURNAL OF INSECT CONSERVATION	Branches of Quercus species killed by Coraebus florentinus (Coleoptera, Buprestidae) are a chief resource for many saproxylic insects, mainly of the orders Coleoptera and Diptera, in the oak forests of the southern Iberian Peninsula. To investigate the biology of these species, a total of 127 dry oak branches that had been previously colonised by C. florentinus were collected and kept in the labo…				WOS:000392077800007
Matteo_Keller	15 März 2018	WOS_Search3	Out	A	nEU	Fischer, Joern; Stott, Jenny; Law, Bradley S.	The disproportionate value of scattered trees	BIOLOGICAL CONSERVATION	Scattered trees are declining in agricultural landscapes worldwide. They are considered keystone structures because their effect on ecosystem functioning is believed to be disproportionate relative to the small area occupied by any individual tree. We empirically demonstrate the disproportionate value of scattered trees for birds and bats in an Australian livestock grazing landscape. We surveyed …				WOS:000278572300028
Matteo_Keller	15 März 2018	WOS_Search3	Out	T	nB	Paula Simoes, M.; Belo, Anabela F.; Fernandes, Mariana; Madeira, Manuel	Regeneration patterns of Quercus suber according to montado management systems	AGROFORESTRY SYSTEMS	Traditional management of montado (dehesa) is an example of integration of sustainable land-use and biodiversity conservation. The whole system sustainability is currently threatened by the intensification of soil tilling to control shrub invasion and promote pastureland, the absence of tree natural regeneration being one of the most outstanding threats. A study to assess effects of management on…				WOS:000370710300009
Matteo_Keller	15 März 2018	WOS_Search3	In			Pereira, Pedro; Godinho, Carlos; Gomes, Marisa; Rabaca, Joao Eduardo	The importance of the surroundings: are bird communities of riparian galleries influenced by agroforestry matrices in SW Iberian Peninsula?	ANNALS OF FOREST SCIENCE	Context The remaining riparian stretches are often the unique suitable habitats for forest breeding birds in Mediterranean landscapes undergoing long-term changes. Understanding the interactions between riparian zones and their surroundings is critical to establish successful management actions.Aims We assessed the influence of surrounding matrix on riparian bird communities and the use of ripari…				WOS:000328429900005
Matteo_Keller	15 März 2018	WOS_Search3	Out	A	nAccess	Crespo, J. -P.; Freire, J.; Barradas, A.	Using biodiversity as an agricultural tool: a new forage approach in Portugal	FOURRAGES	In southern Portugal, the traditional extensive agrosilvopastoral system-called the Montado- is associated with gradual soil impoverishment. In response to this problem, pastures were sown with several types of legumes adapted to different environment types, which improved grassland quality and productivity as well as farm energy autonomy and economic performance. These results were achieved than…				WOS:000383216500009
Matteo_Keller	15 März 2018	WOS_Search3	Out	T	conc	Ruether, C.	The history of vegetation dynamics and forest use in the Leopolds-Hochwald, a forest area in the upper range of the Western Bavarian Forest (Vorderer Bayerischer Wald) - a contribution to the importance of forest-historical, archival documents.	ALLGEMEINE FORST UND JAGDZEITUNG	Title of the paper: The history of vegetation dynamics and forest use in the Leopolds-Hochwald, a forest area in the upper range of the Western Bavarian Forest (Vorderer Bayerischer Wald) - a contribution to the importance of forest-historical, archival documents.The reconstruction of forest history is possible by means of various methodological approaches. Early forest-historical research mainly…				WOS:000281049000001
Matteo_Keller	15 März 2018	WOS_Search3	Out	A	nCS	Pereira, Pedro; Godinho, Carlos; Roque, Ines; Marques, Ana; Branco, Manuela; Rabaca, Joao Eduardo	Time to rethink the management intensity in a Mediterranean oak woodland: the response of insectivorous birds and leaf-chewing defoliators as key groups in the forest ecosystem	ANNALS OF FOREST SCIENCE	Context The Iberian cork oak Quercus suber montados are dynamic agro-silvo-pastoral systems, contrasting with the abandonment trend of other Mediterranean forested areas.Aims We aimed to identify the effect of management type and vegetation features on breeding insectivorous birds and leaf-chewing defoliator insects.Methods In central Portugal, we selected two groups of 20 sites: dense montados (…				WOS:000328429900004
Matteo_Keller	15 März 2018	WOS_Search3	Out	A	nA	Heiniger, Charlene; Barot, Sebastien; Ponge, Jean-Francois; Salmon, Sandrine; Botton-Divet, Leo; Carmignac, David; Dubs, Florence	Effect of habitat spatiotemporal structure on collembolan diversity	PEDOBIOLOGIA	Landscape fragmentation is a major threat to biodiversity. It results in the transformation of continuous (hence large) habitat patches into isolated (hence smaller) patches, embedded in a matrix of another habitat type. Many populations are harmed by fragmentation because remnant patches do not fulfil their ecological and demographic requirements. In turn, this leads to a loss of biodiversity, e…				WOS:000335107800006
Matteo_Keller	15 März 2018	WOS_Search3	Out	T	nB	Aravanopoulos, F. A.	Breeding of fast growing forest tree species for biomass production in Greece	BIOMASS & BIOENERGY	The purpose of this review is to provide a critical analysis of the literature regarding the breeding of fast growing forest tree species dedicated to biomass production in Greece and to identify future goals. The main genera employed in pertinent research which show the most promising results for operational plantations belong to Populus spp. and Platanus spp. The best poplar clone (P. x euramer…				WOS:000281329400001
Matteo_Keller	15 März 2018	WOS_Search3	Out	A	nB	Rives, Jesus; Fernandez-Rodriguez, Ivan; Rieradevall, Joan; Gabarrell, Xavier	Environmental analysis of raw cork extraction in cork oak forests in southern Europe (Catalonia - Spain)	JOURNAL OF ENVIRONMENTAL MANAGEMENT	Cork oak grows endemically in a narrow region bordering the western Mediterranean, and especially in the Iberian Peninsula. The importance of cork agro-forestry systems lies in the fact that a natural and renewable raw material - cork - can be extracted sustainably without endangering the tree or affecting biodiversity. This paper describes an environmental analysis of the extraction of raw cork …				WOS:000309486700025
Matteo_Keller	15 März 2018	WOS_Search3	Out	A	nCS	Jakobsson, Simon; Lindborg, Regina	The importance of trees for woody pasture bird diversity and effects of the European Union's tree density policy	JOURNAL OF APPLIED ECOLOGY	1. Recent reforms in the Common Agricultural Policy aim for a greening of the subsidy system with potential improvements for biodiversity conservation. As part of that process, the tree density limit for pastures to qualify for European Union subsidies has been increased from 50 to 100 trees per hectare. However, recent studies show that the high biodiversity values of these habitats may be threa…				WOS:000415194000006
Matteo_Keller	15 März 2018	WOS_Search3	Out	T	nA	Hou, Wei; Walz, Ulrich	Extraction of small biotopes and ecotones from multi-temporal RapidEye data and a high-resolution normalized digital surface model	INTERNATIONAL JOURNAL OF REMOTE SENSING	The conservation of habitats and habitat complexes in diverse landscapes is increasingly recognized as a crucial factor in sustaining biodiversity and ecosystems. For the successful management of landscapes, habitat monitoring is necessary, but often small biotopes, e.g. scattered trees, copses, tree rows, hedges, and the transition zones between ecosystems, are ignored. This is important as such…				WOS:000343808500009
Matteo and Amelie	15 März 2018	WOS_Search1 & WOS_Search3	Out	A	nA, nCS	Alessandro, Paletto; Marta, Chincarini	Heterogeneity of linear forest formations: differing potential for biodiversity conservation. A case study in Italy	AGROFORESTRY SYSTEMS	Trees outside forests (TOF) are important elements of the landscape and they supply goods and environmental services such as commercial production of timber and fibre, domestic production of food and firewood, carbon sequestration, conservation of habitats and species (plants and animals), erosion control and soil and water quality improvement. TOF include different types of landscape elements: s…				WOS:000307400100007
Matteo_Keller	15 März 2018	WOS_Search3	Out	A	nB	Kapp, Gerald; Manning, David Butler	Land Management Systems at the Interface Between Forestry and Agriculture	FORESTS AND RURAL DEVELOPMENT	Trees cultivated on agricultural land are playing an ever more significant role in rural development while at the same time also providing a range of ecosystem services such as soil protection, biodiversity conservation and greater carbon sequestration. All over the world, at the interface between forestry and agriculture, a wide variety of agroforestry systems are being implemented as a means to…				WOS:000344746200005
Matteo_Keller	15 März 2018	WOS_Search3	Out	T	nCS	Rigueiro-Rodriguez, A.; Mosquera-Losada, M. R.; Fernandez-Nunez, E.	Afforestation of agricultural land with Pinus radiata D. don and Betula alba L. in NW Spain: Effects on soil PH, understorey production and floristic diversity eleven years after establishment	LAND DEGRADATION & DEVELOPMENT	Afforestation of abandoned agricultural lands has been the main change in land use over the past decade in Europe. However, the impact of tree species and understorey management on production and plant diversity over the medium- and long-term has not been thoroughly studied. This paper aims to evaluate the effects of an afforestation of Pinus radiata D. Don and Betula alba L. on soil pH, understo…				WOS:000304813900003
Matteo_Keller	15 März 2018	WOS_Search3	Out	T	nEU	Peters, Valerie E.	Intercropping with Shrub Species That Display a 'Steady-State' Flowering Phenology as a Strategy for Biodiversity Conservation in Tropical Agroecosystems	PLOS ONE	Animal species in the Neotropics have evolved under a lower spatiotemporal patchiness of food resources compared to the other tropical regions. Although plant species with a steady-state flowering/fruiting phenology are rare, they provide predictable food resources and therefore may play a pivotal role in animal community structure and diversity. I experimentally planted a supplemental patch of a…				WOS:000332479400085
Matteo_Keller	15 März 2018	WOS_Search3	Out	T	nEU	Hanspach, Jan; Fischer, Joern; Stott, Jenny; Stagoll, Karen	Conservation management of eastern Australian farmland birds in relation to landscape gradients	JOURNAL OF APPLIED ECOLOGY	P>1. Birds inhabiting farmland are of conservation concern around the world. In Australia, conservation management has focused primarily on woodland environments. By contrast, semi-natural open areas have received less attention. We argue that long-term conservation strategies should consider broad gradients of environmental conditions. Otherwise, there is a risk that semi-natural open areas will…				WOS:000290587100004
Matteo_Keller	15 März 2018	WOS_Search3	Out	T	nA	Varga, Anna; Odor, Peter; Molnar, Zsolt; Boeloeni, Janos	The history and natural regeneration of a secondary oak-beech woodland on a former wood-pasture in Hungary	ACTA SOCIETATIS BOTANICORUM POLONIAE	Characteristic features of European woodland include both a reduction in natural forest areas and an increase in former agricultural areas occupied by secondary woodland. The management of these areas is challenging in terms of nature conservation, agricultural and forestry management and policy. The aim of our study was to reconstruct the history and to document the current tree stand structure …				WOS:000357501700007
Matteo_Keller	15 März 2018	WOS_Search3	Out	A	nB	Otero, Iago; Boada, Marti; David Tabara, Joan	Social-ecological heritage and the conservation of Mediterranean landscapes under global change. A case study in Olzinelles (Catalonia)	LAND USE POLICY	Both biological and cultural diversities seem to be diminishing together along with the progressive interconnection of peoples and ecosystems of the earth under the rules and dynamics of global markets. This has led some conservationists and social scientists to highlight the need for enhanced knowledge on the complex interrelationships between cultural and biological diversities if successful co…				WOS:000311193400003
Matteo_Keller	15 März 2018	WOS_Search3	Out	A	nA	Novak, J.; Pavlu, V.; Ludvikova, V.	Reintroduction of grazing management after deforestation of formerly abandoned grassland and its effect on early vegetation changes in the Western Carpathians (Slovakia)	GRASS AND FORAGE SCIENCE	Although the process of reforestation of grassland has been widely studied in Europe, little is known about the effect of deforestation on grassland development. Thus, the specific objective of this study was to evaluate early changes in plant species composition, functional group, yield and biomass quality after deforestation of long-term abandoned pastures. The experiment was established immedi…				WOS:000321779000010
Matteo_Keller	15 März 2018	WOS_Search3	Out	A	nA	Miklin, Jan; Sebek, Pavel; Hauck, David; Konvicka, Ondrej; Cizek, Lukas	Past levels of canopy closure affect the occurrence of veteran trees and flagship saproxylic beetles	DIVERSITY AND DISTRIBUTIONS	Aim: Open woodlands are biologically highly diverse habitats, and veteran (i.e., old, senescent) trees are key structures supporting their biodiversity. Open canopy structure had been maintained by both natural- and human-induced disturbances. In the past two centuries, suppression of such disturbances, together with forestry intensification, has turned most lowland woodlands into closed-canopy f…				WOS:000419339800007
Matteo_Keller	15 März 2018	WOS_Search3	Out	A	nB	Herve, Mathilde; Albert, Cecile H.; Bondeau, Alberte	On the importance of taking into account agricultural practices when defining conservation priorities for regional planning	JOURNAL FOR NATURE CONSERVATION	Conserving biodiversity in managed landscapes requires the definition of spatial conservation priorities. The systematic conservation planning tools which are used to define these conservation priorities, assess the vulnerability of different locations by combining two different elements: some measurement of the biological assets in question, and some measurement of the key processes which threat…				WOS:000382125000009
Matteo_Keller	15 März 2018	WOS_Search3	Out	A	conc	Lipsky, Zdenek; Demkova, Katarina; Skalos, Jan; Kukla, Pavel	THE INFLUENCE OF NATURAL CONDITIONS ON CHANGES IN LANDSCAPE USE: A CASE STUDY OF THE LOWER PODOUBRAVI REGION (CZECH REPUBLIC)	Ekologia (Bratislava)	This study observes and evaluates the changes in landscape use during the last 230 years in an old farming land in Central Bohemia. As background materials, maps of the 1(st), 2(nd) and 3(rd) military mapping from the 18(th) and 19(th) centuries were used. The study analyzes the influence of natural conditions on land use in detail. Changes are observed and evaluated in different natural units de…				BCI:BCI201100502559
Matteo_Keller	15 März 2018	WOS_Search3	Out	A	nA	Hou, Wei; Neubert, Marco; Walz, Ulrich	A simplified econet model for mapping and evaluating structural connectivity with particular attention of ecotones, small habitats, and barriers	LANDSCAPE AND URBAN PLANNING	Small habitats and ecotones are recognized as key structures in preserving biodiversity and maintaining landscape connectivity. However, most analyses of landscape pattern have not fully accounted for these elements. This leads to an underestimation of the landscape heterogeneity, especially at the local scale. This research aims to evaluate the structural connectivity for a source habitat (i.e.,…				WOS:000394403300003
Matteo_Keller	15 März 2018	WOS_Search3	Out	T	nA	Vodde, Floor; Koester, Kajar; Metslaid, Marek; Kuuluvainen, Timo	Preface to the Special Issue: The Impact of Ungulates and Other Mammalian Herbivores on Forest Ecosystems	BOREAL ENVIRONMENT RESEARCH					WOS:000329020200001
Matteo_Keller	15 März 2018	WOS_Search3	Out	A	nB	Correia, Ricardo A.; Bugalho, Miguel N.; Franco, Aldina M. A.; Palmeirim, Jorge M.	Contribution of spatially explicit models to climate change adaptation and mitigation plans for a priority forest habitat	MITIGATION AND ADAPTATION STRATEGIES FOR GLOBAL CHANGE	Climate change will impact forest ecosystems, their biodiversity and the livelihoods they sustain. Several adaptation and mitigation strategies to counteract climate change impacts have been proposed for these ecosystems. However, effective implementation of such strategies requires a clear understanding of how climate change will influence the future distribution of forest ecosystems. This study…				WOS:000424030100003
Matteo_Keller	15 März 2018	WOS_Search3	Out	T	nA	Hall, Stephen J. G.; Bunce, Robert G. H.	Mature trees as keystone structures in Holarctic ecosystems - a quantitative species comparison in a northern English park	PLANT ECOLOGY & DIVERSITY	Background: Mature trees often provide ecological niches of value to specialised flora and fauna, signalled by such attributes as epiphytes, trunk rot and dead branches. In Britain, they are often found in parklands and wood pastures, which are rare habitats in Europe.Aims: As species differences in veteran attributes of such trees have not been studied, we surveyed eight Holarctic tree species i…				WOS:000299890600011
Matteo_Keller	15 März 2018	WOS_Search3	Out	T	nA	Gomes, Marisa; Rabaca, Joao E.; Gdinho, Carlos; Ramos, Jaime A.	Seasonal variation in bird species richness and abundance in riparian galleries in Southern Portugal	ACTA ORNITHOLOGICA	Riparian ecosystems are critical in maintaining biodiversity on a regional scale, which is particularly important for open agroforestry systems. We evaluated bird species richness and abundance in three different distances from the stream (0, 125 and 250 m) in Cork and Holm Oak forest systems (Montado) in southern Portugal. We used 5-minute point-counts to survey birds in two daily periods (morni…				WOS:000407527200007
Matteo_Keller	15 März 2018	WOS_Search3	Out	T	nB	Moreno, Jose L.; Bastida, Felipe; Ondono, Sara; Garcia, Carlos; Andres-Abellan, Manuela; Lopez-Serrano, Francisco R.	Agro-forestry management of Paulownia plantations and their impact on soil biological quality: The effects of fertilization and irrigation treatments	APPLIED SOIL ECOLOGY	Short-rotation plantations for biomass production are wood systems in which fast growing tree species are grown under intensive agricultural practices to achieve high biomass yields. Paulownia sp. is an extremely fast-growing tree species which is commonly used to produce biomass for energetic purposes. This tree species has a great nutrient and water demand, and the establishment of its plantati…				WOS:000404321300007
Matteo_Keller	15 März 2018	WOS_Search3	Out	T	nB	Calvete-Sogo, Hector; Elvira, Susana; Sanz, Javier; Gonzalez-Fernandez, Ignacio; Garcia-Gomez, Hector; Sanchez-Martin, Laura; Alonso, Rocio; Bermejo-Bermejo, Victoria	Current ozone levels threaten gross primary production and yield of Mediterranean annual pastures and nitrogen modulates the response	ATMOSPHERIC ENVIRONMENT	Pastures are among the most important ecosystems in Europe considering their biodiversity and distribution area. However, their response to increasing tropospheric ozone (O-3) and nitrogen (N) deposition, two of the main drivers of global change, is still uncertain. A new Open-Top Chamber (OTC) experiment was performed in central Spain, aiming to study annual pasture response to O-3 and N in clos…				WOS:000340977400021
Matteo_Keller	15 März 2018	WOS_Search3	Out	T	nB	Sun, Hanyin; Koal, Philipp; Gerl, Georg; Schroll, Reiner; Gattinger, Andreas; Joergensen, Rainer Georg; Munch, Jean Charles	Microbial communities and residues in robinia- and poplar-based alley-cropping systems under organic and integrated management	AGROFORESTRY SYSTEMS	Organic farming and agroforestry are considered as sustainable alternative agricultural practices for intensive agriculture. In a long-term field trial in Scheyern Germany, we evaluated the effects of 21-year organic farming and 4-year agroforestry (robinia and poplar) on microbial community and microbial residues. Microbial biomass and microbial community were determined by fumigation-extraction…				WOS:000419899400004
Matteo_Keller	15 März 2018	WOS_Search3	Out	T	nA	Besnard, Aurelien G.; Fourcade, Yoan; Secondi, Jean	Measuring difference in edge avoidance in grassland birds: the Corncrake is less sensitive to hedgerow proximity than passerines	JOURNAL OF ORNITHOLOGY	Edge avoidance is an important feature of habitat selection in grassland birds, as their density is usually reduced close to habitat boundaries. In many extensively managed European grasslands, fragmentation is caused by the presence of wooded hedgerows dividing meadows. Comparing the magnitude of hedgerow avoidance by co-occurring species is essential for the management of grassland areas and th…				WOS:000372264400013
Matteo_Keller	15 März 2018	WOS_Search3	Out	T	nEU	Beccaro, G. L.; Bonvegna, L.; Donno, D.; Mellano, M. G.; Cerutti, A. K.; Nieddu, G.; Chessa, I.; Bounous, G.	Opuntia spp. biodiversity conservation and utilization on the Cape Verde Islands	GENETIC RESOURCES AND CROP EVOLUTION	Cactus pear is the common name of Opuntia ficus-indica (L.) Mill., the arid-resistant plant that is grown worldwide for its multifunctional proprieties. The paper gives an overview of local genetic resources of Opuntia spp. and describes the results of the recent introduction of some O. ficus-indica varieties, hybrids and other cactaceas on Fogo Island during a cooperation international project c…				WOS:000348382900004
Matteo_Keller	15 März 2018	WOS_Search3	Out	A	dupl data	Liguori, Marialivia; Tixier, Marie-Stephane; Hernandes, Akashi Fabio; Douin, Martial; Kreiter, Serge	Agroforestry management and phytoseiid communities in vineyards in the South of France	EXPERIMENTAL AND APPLIED ACAROLOGY	This study deals with the long-term effect of agroforestry management (trees within vine crops) on communities of phytoseiid mites. Several plots were considered: vineyards co-planted with Sorbus domestica or Pinus pinea, monocultures of vines and monocultures of S. domestica or P. pinea. All vine plots included two vine cultivars, Syrah and Grenache. Phytoseiid mites have been surveyed in these …				WOS:000297627800005
Matteo_Keller	15 März 2018	WOS_Search3	Out	T	nB	Bealey, W. J.; Dore, A. J.; Dragosits, U.; Reis, S.; Reay, D. S.; Sutton, M. A.	The potential for tree planting strategies to reduce local and regional ecosystem impacts of agricultural ammonia emissions	JOURNAL OF ENVIRONMENTAL MANAGEMENT	Trees are very effective at capturing both gaseous and particulate pollutants from the atmosphere. But while studies have often focussed on PM and NOx in the urban environment, little research has been carried out on the tree effect of capturing gaseous emissions of ammonia in the rural landscape. To examine the removal or scavenging of ammonia by trees a long-range atmospheric model (FRAME) was …				WOS:000364613200012
Matteo_Keller	15 März 2018	WOS_Search3	Out	T	nB	Feurtey, Alice; Cornille, Amandine; Shykoff, Jacqui A.; Snirc, Alodie; Giraud, Tatiana	Crop-to-wild gene flow and its fitness consequences for a wild fruit tree: Towards a comprehensive conservation strategy of the wild apple in Europe	EVOLUTIONARY APPLICATIONS	Crop-to-wild gene flow can reduce the fitness and genetic integrity of wild species. Malus sylvestris, the European crab-apple fruit tree in particular, is threatened by the disappearance of its habitat and by gene flow from its domesticated relative, Malus domestica. With the aims of evaluating threats for M.sylvestris and of formulating recommendations for its conservation, we studied here, usi…				WOS:000394573700006
Matteo_Keller	15 März 2018	WOS_Search3	Out	A	nEU	Clercx, L.; Huyghe, B.	Towards a More Sustainable Banana - Limitations and Strengths of a Territorial Approach	INTERNATIONAL ISHS-PROMUSA SYMPOSIUM ON BANANAS AND PLANTAINS: TOWARDS SUSTAINABLE GLOBAL PRODUCTION AND IMPROVED USE	In the debate on sustainable supply chains of tropical agricultural products, important issues emerge: sustainable land and water use, maintaining biodiversity, mitigation and adaptation to climate change, waste disposal and recycling, reduction of agrochemicals, integrated pest management, nutrient cycles, soil conservation and so forth. International certifications in tropical fruits such as Gl…	International ISHS-ProMusa Symposium on Bananas and Plantains - Towards Sustainable Global Production and Improved UseInternational ISHS-ProMusa Symposium on Bananas and Plantains - Towards Sustainable Global Production and Improved Use	OCT 10-14, 2011OCT 10-14, 2011	Salvador, BRAZILSalvador, BRAZIL	WOS:000332491200038
Matteo_Keller	15 März 2018	WOS_Search3	Out	A	nA	Cabral, Ines; Keim, Jessica; Engelmann, Rolf; Kraemer, Roland; Siebert, Julia; Bonn, Aletta	Ecosystem services of allotment and community gardens: A Leipzig, Germany case study	URBAN FORESTRY & URBAN GREENING	Allotment gardens and community gardens provide important ecosystem services to urban communities, such as local climate and water regulation, as well as habitat provision for biodiversity. Using the city of Leipzig as a case study, we assess the effect of urban gardening type and intensity of management on ecosystem services and biodiversity by comparing allotment and community gardens. Employin…				WOS:000405804200005
Matteo_Keller	15 März 2018	WOS_Search3	Out	A	nCS	Leal, Ana I.; Correia, Ricardo A.; Palmeirim, Jorge M.; Granadeiro, Jose P.	Does canopy pruning affect foliage-gleaning birds in managed cork oak woodlands?	AGROFORESTRY SYSTEMS	Semi-natural cork oak woodlands are a biodiversity rich agro-silvo-pastoral system covering large areas in the Mediterranean. Canopies of adult oaks are often pruned, but nothing is known about the consequences of this treatment on biodiversity. We evaluated the impact of pruning on birds that forage in cork oak canopies in an area of southern Portugal. We characterized the use of trees by foragi…				WOS:000316006500011
Matteo_Keller	15 März 2018	WOS_Search3	Out	A	nA	Ruiz-Benito, Paloma; Gomez-Aparicio, Lorena; Zavala, Miguel A.	Large-scale assessment of regeneration and diversity in Mediterranean planted pine forests along ecological gradients	DIVERSITY AND DISTRIBUTIONS	Aim There is increasing concern regarding sustainable management and restoration of planted forests, particularly in the Mediterranean Basin where pine species have been widely used. The aim of this study was to analyse the environmental and structural characteristics of Mediterranean planted pine forests in relation to natural pine forests. Specifically, we assessed recruitment and woody species…				WOS:000309603900004
Matteo_Keller	15 März 2018	WOS_Search3	Out	T	nEU	Rutherford, Angela C.; Schmitz, Oswald J.	Regional-Scale Assessment of Deer Impacts on Vegetation Within Western Connecticut, USA	JOURNAL OF WILDLIFE MANAGEMENT	High densities of white-tailed deer (Odocoileus virginianus) are believed to cause broad-scale forest regeneration failure and loss of plant diversity. But, the empirical basis for such presumptions is limited. We, therefore, conducted a survey in western Connecticut, USA, woodlots to examine how spatial variation in deer densities influences variation in impacts on plant species abundance, ident…				WOS:000280316700011
Matteo_Keller	15 März 2018	WOS_Search3	Out	A	nA	Barrull, J.; Mate, I.; Ruiz-Olmo, J.; Casanovas, J. G.; Gosalbez, J.; Salicru, M.	Factors and mechanisms that explain coexistence in a Mediterranean carnivore assemblage: An integrated study based on camera trapping and diet	MAMMALIAN BIOLOGY	To promote management and conservation, it is useful to identify the factors that determine species distribution and to understand the mechanisms that regulate the organization of species assemblages or influence the dynamics of communities. Using information provided by 842 camera-trap photos and 8175 scats, we studied the factors that favour the coexistence of European badgers (Meles meles). re…				WOS:000348743300007
Matteo_Keller	15 März 2018	WOS_Search3	Out	T	nCS	Rolo, Victor; Rivest, David; Lorente, Miren; Kattge, Jens; Moreno, Gerardo	Data from: Taxonomic and functional diversity in Mediterranean pastures: Insights on the biodiversity - productivity trade-off	Dryad					DRCI:DATA2016176009644830
Matteo_Keller	15 März 2018	WOS_Search3	Out	T	nA	Sauerbrei, Ralf; Aue, Birgit; Krippes, Christian; Diehl, Eva; Wolters, Volkmar	Bioenergy and biodiversity: Intensified biomass extraction from hedges impairs habitat conditions for birds	JOURNAL OF ENVIRONMENTAL MANAGEMENT	Biomass is increasingly used as an alternative source for energy in Europe. Woody material cut from hedges is considered to provide a suitable complement to maize and oilseed rape, which are currently the dominant biomass sources. Since shrubs and trees are also important habitats for birds, however, coppicing of hedges at the landscape scale may adversely affect the diversity of the avifauna. To…				WOS:000392037500032
Matteo_Keller	15 März 2018	WOS_Search3	Out	A	nCS	Ramirez-Hernandez, Alfredo; Mico, Estefania; de los Angeles Marcos-Garcia, Maria; Brustel, Herve; Galante, Eduardo	The "dehesa", a key ecosystem in maintaining the diversity of Mediterranean saproxylic insects (Coleoptera and Diptera: Syrphidae)	BIODIVERSITY AND CONSERVATION	The "dehesa" is a traditional Iberian agrosilvopastoral ecosystem characterized by the presence of old scattered trees that are considered as "keystone-structures", which favor the presence of a wide range of biodiversity. We show the high diversity of saproxylic beetles and syrphids (Diptera) in this ecosystem, including red-listed species. We analyzed whether saproxylic species distribution in …				WOS:000338237500013
Matteo_Keller	15 März 2018	WOS_Search3	Out	T	dupl	Jakobsson, Simon; Lindborg, Regina	Data from: The importance of trees for woody pasture bird diversity and effects of the EU tree density policy	Dryad					DRCI:DATA2017036010817606
Matteo_Keller	15 März 2018	WOS_Search3	Out	A	nA	Palo, Anneli; Ivask, Mari; Liira, Jaan	Biodiversity composition reflects the history of ancient semi-natural woodland and forest habitats-Compilation of an indicator complex for restoration practice	ECOLOGICAL INDICATORS	For centuries, Fennoscandian wooded meadows and woodland pastures (Habitats Directive habitat types *6530 and 9070 respectively) covered large areas of Northern Europe. In the Twentieth Century, abandonment-driven encroachment has led to the wooded grasslands changing into what may be considered as old-growth deciduous forests. The present paper examined whether the present stand structure and th…				WOS:000323860700037
Matteo_Keller	15 März 2018	WOS_Search3	Out	A	nA	Nemet, E.; Ruprecht, E.; Galle, R.; Marko, B.	Abandonment of crop lands leads to different recovery patterns for ant and plant communities in Eastern Europe	COMMUNITY ECOLOGY	Significant proportion of crop lands have been abandoned as management strategies have changed in Central and Eastern Europe in the past decades. The study of insect versus plant communities in such areas could help us understand how these processes take place, and whether these communities return to a semi-natural state maintained by human activities. Amongst insects ants, as ecosystem engineers…				WOS:000388003500010
Matteo_Keller	15 März 2018	WOS_Search3	Out	A	nB	Molinier, Virginie; Bouffaud, Marie-Lara; Castel, Thierry; Mounier, Arnaud; Colombet, Annie; Recorbet, Ghislaine; Frochot, Henri; Wipf, Daniel	Monitoring the fate of a 30-year-old truffle orchard in Burgundy: from Tuber melanosporum to Tuber aestivum	AGROFORESTRY SYSTEMS	Truffles, i.e. tree root-associated fungal fruiting bodies, clearly range among the world's most exclusive delicacies. Despite the quite restricted natural geographic occurrence of one of the most renowned fungal species, namely Tuber melanosporum, the development of inoculation procedures in the late 1960s made it possible to enlarge its production area in different countries. This was achieved …				WOS:000327080000017
Matteo_Keller	15 März 2018	WOS_Search3	Out	A	nB	Curveira-Santos, Goncalo; Marques, Tiago A.; Bjorklund, Mats; Santos-Reis, Margarida	Mediterranean mesocarnivores in spatially structured managed landscapes: community organisation in time and space	AGRICULTURE ECOSYSTEMS & ENVIRONMENT	In the multi-functional and biodiverse cork oak landscapes of Iberia (Montado), agro-silvo-pastoral practices promote landscape heterogeneity and create intricate habitat and resource availability patterns. We used camera-traps to investigate the temporal and spatial organisation of a mesocarnivore community in a Montado landscape in central Portugal. The target carnivore assemblage was largely d…				WOS:000393252200029
Matteo_Keller	15 März 2018	WOS_Search3	Out	A	conc	Acha, Arantzazu; Newing, Helen S.	Cork Oak Landscapes, Promised or Compromised Lands? A Case Study of a Traditional Cultural Landscape in Southern Spain	HUMAN ECOLOGY	Cork oak landscapes are considered a model for the integration of sustainable land-use and biodiversity conservation. These traditional cultural landscapes, shaped through centuries, are in sharp decline in the Iberian Peninsula due to the polarization of their usage: from agricultural intensification to land abandonment. This study presents an in-depth analysis of the main drivers affecting cork…				WOS:000360555400007
Matteo_Keller	15 März 2018	WOS_Search3	Out	T	nA		Europe's Changing Woods and Forests From Wildwood to Managed Landscapes	Europe's Changing Woods and Forests From Wildwood to Managed Landscapes					BCI:BCI201600585593
Matteo_Keller	15 März 2018	WOS_Search3	Out	A	conc	Colombaroli, Daniele; Beckmann, Madlena; van der Knaap, Willem O.; Curdy, Philippe; Tinner, Willy	Changes in biodiversity and vegetation composition in the central Swiss Alps during the transition from pristine forest to first farming	DIVERSITY AND DISTRIBUTIONS	Aim We investigate the response of vegetation composition and plant diversity to increasing land clearance, burning and agriculture at the MesolithicNeolithic transition (c. 64005000 bc) when first farming was introduced. Location The Valais, a dry alpine valley in Switzerland. Methods We combine high-resolution pollen, microscopic charcoal and sedimentological data to reconstruct past vegetation…				WOS:000313265100005
Matteo_Keller	15 März 2018	WOS_Search3	Out	A	conc	Skold, Eva; Lageras, Per; Berglund, Bjorn E.	Temporal cultural landscape dynamics in a marginal upland area: agricultural expansions and contractions inferred from palynological evidence at Yttra Berg, southern Sweden	VEGETATION HISTORY AND ARCHAEOBOTANY	Agrarian history and local cultural landscape dynamics have been documented through pollen analysis of a peat core within the hamlet of Yttra Berg, which is situated in an upland area of southwest Sweden. The sequence covers the last 5,000 years, from Neolithic to modern time. Wood pasturing started at 2000 b.c., followed by grazing and small-scale cultivation with 500 year cycles from 650 b.c., …				WOS:000274044800004
Matteo_Keller	15 März 2018	WOS_Search3	Out	T	nEU	Johann, Liana; Horn, Tamara Bianca; Carvalho, Gervasio Silva; Ferla, Noeli Juarez	DIVERSITY OF MITES (ACARI) IN VINEYARD AGROECOSYSTEMS (VITIS VINIFERA) IN TWO VITICULTURAL REGIONS OF RIO GRANDE DO SUL STATE, BRAZIL	ACAROLOGIA	The aim of this work was to study mite diversity in vineyard plots planted with Cabernet Sauvignon and Pinot Noir cultivars and on associated non-cultivated plants in two viticultural regions of Rio Grande do Sul State, Brazil. Monthly assessments of leaves and buds of vines and of non-cultivated plants were undertaken between October 2006 and September 2007. Twelve thousand mites belonging to 17…				WOS:000339140500003
Matteo_Keller	15 März 2018	WOS_Search3	Out	A	conc	Daniels, G. D.; Kirkpatrick, J. B.	Attitude and action syndromes of exurban landowners have little effect on native mammals in exurbia	BIODIVERSITY AND CONSERVATION	Private property is increasingly important for nature conservation, and exurbia an increasingly prominent form of private land use. There have been very few studies of the attitudes of exurban landowners to nature, all of which indicate a high degree of biophilia, and no studies of the effect of variation in the attitudes and actions of these landowners on wild mammal assemblages on their propert…				WOS:000297348600015
Matteo_Keller	15 März 2018	WOS_Search3	Out	T	nA	Torres, Ivan; Urbieta, Itziar R.; Moreno, Jose M.	Vegetation and soil seed bank relationships across microhabitats in an abandoned Quercus suber parkland under simulated fire	ECOSCIENCE	Mediterranean agro-forestry systems are undergoing rapid change due to abandonment. This turns formerly cultivated or grazed oak-tree parklands (i.e., savanna-type formations called "dehesas") into flammable formations of scattered trees within a matrix of shrubs with open spaces. Wildfires can now occur, threatening the persistence of these formations. Fire-prone shrublands commonly regenerate a…				WOS:000303931200001
Matteo_Keller	15 März 2018	WOS_Search3	Out	A	nEU	Lindenmayer, D. B.; Knight, E. J.; Crane, M. J.; Montague-Drake, R.; Michael, D. R.; MacGregor, C. I.	What makes an effective restoration planting for woodland birds?	BIOLOGICAL CONSERVATION	Large-scale vegetation clearing accompanying agricultural development has been a major driver of biodiversity loss. Efforts to reverse this problem have often included revegetation, but the Value of revegetated areas for biodiversity is poorly known. We addressed aspects of this knowledge gap using a case study in south-eastern Australia. We quantified relationships between bird species richness …				WOS:000274761000003
Matteo_Keller	15 März 2018	WOS_Search3	Out	A	nA	Jamrichova, Eva; Szabo, Peter; Hedl, Radim; Kunes, Petr; Bobek, Premysl; Pelankova, Barbora	Continuity and change in the vegetation of a Central European oakwood	HOLOCENE	The issue of continuity in deciduous oakwood vegetation has been in the forefront of woodland ecological studies for many decades. The two basic questions that emerge from existing research are whether or not oakwoods can be characterized by long-term stability and what may be the driving forces of the observed stability or change. To answer these questions in a well-defined case study, we examin…				WOS:000312552700005
Matteo_Keller	15 März 2018	WOS_Search3	Out	A	nA	Reyes-Garcia, Victoria; Calvet-Mir, Laura; Vila, Sara; Aceituno-Mata, Laura; Garnatje, Teresa; Jose Lastra, Juan; Parada, Montserrat; Rigat, Montserrat; Valles, Joan; Pardo-De-Santayana, Manuel	Does Crop Diversification Pay Off? An Empirical Study in Home Gardens of the Iberian Peninsula	SOCIETY & NATURAL RESOURCES	Because of its potential role in providing ecosystem services and private benefits (food security), the concern about the loss of agrobiodiversity has grown. We explore the links between agrobiodiversity and farm financial benefits in small-scale agroecosystems. We measured crop diversity in a subsistence-oriented agricultural production system: home gardens (n = 250) in the Iberian Peninsula. We…				WOS:000312587600007
Matteo_Keller	15 März 2018	WOS_Search3	Out	T	nA	Pereira, Marian; Rodriguez, Alejandro	Conservation value of linear woody remnants for two forest carnivores in a Mediterranean agricultural landscape	JOURNAL OF APPLIED ECOLOGY	P>1. The loss of biodiversity caused by agricultural expansion can be countered by adopting wildlife-friendly farming strategies and by expanding the network of nature reserves. The potential benefits of agricultural extensification, represented in Europe by agri-environmental schemes, still remain unclear. In particular, the effectiveness of preserving linear woody vegetation to retain forest ca…				WOS:000277168000013
Matteo_Keller	15 März 2018	WOS_Search3	Out	A	nCS	Almeida, Mara; Azeda, Carla; Guiomar, Nuno; Pinto-Correia, Teresa	The effects of grazing management in montado fragmentation and heterogeneity	AGROFORESTRY SYSTEMS	The Portuguese silvo-pastoral system montado is broadly classified as a High Nature Value (HNV) system since it corresponds to farmland hosting high biodiversity levels, and such biodiversity depends on specific land use practices. However, in recent decades a decline both in the total montado area and in the tree cover density within the montado has been observed, driven mainly by management cha…				WOS:000370710300007
Matteo_Keller	15 März 2018	WOS_Search3	Out	T	nEU	Sherren, Kate; Yoon, Hwan-Jin; Clayton, Helena; Schirmer, Jacki	Do Australian graziers have an offset mindset about their farm trees?	BIODIVERSITY AND CONSERVATION	Worldwide, the footprint of agriculture is higher than that of any other land use, making the local decisions of millions of farmers a global force for achieving the maintenance of ecosystem services. Biodiversity offsets are increasingly used to attempt to reconcile conflicts between production and conservation. Offset policies operate on the principle of habitat substitutability, but little wor…				WOS:000299703400004
Matteo_Keller	15 März 2018	WOS_Search3	In			Buse, Joern; Heinrich, Carolin; Wetter, Siegfried; Entling, Martin H.	The coprophagous beetles of a newly established bovine wood pasture near St. Martin (Rhineland-Palatinate, Germany).	Mainzer Naturwissenschaftliches Archiv	We studied the dung beetle fauna of a bovine wood pasture in the first year after its establishment. The pasture comprised 39 ha (ca. 97.5 acres) of mixed forest and 2 ha (ca. 5 acres) of grassland. A total of 24 dung samples were taken in 2012 in forest, grassland and on forest roads. At least 19 species were recorded. The number of beetle individuals per dung patch varied between 58 and 562. Re…				ZOOREC:ZOOR15102006039
Matteo_Keller	15 März 2018	WOS_Search3	Out	T	nB	Lai, Roberto; Lagomarsino, Alessandra; Ledda, Luigi; Roggero, Pier Paolo	Variation in soil C and microbial functions across tree canopy projection and open grassland microenvironments	TURKISH JOURNAL OF AGRICULTURE AND FORESTRY	Mixtures of grasslands and perennial woody crops or vineyards represent a major source of potential carbon storage or release. Understanding the spatial variability of soil properties in these ecosystems is important in determining soil constraints related to the management of soil resources. The aims of the study were 1) to explore the spatial variability associated to the trees for soil C stora…				WOS:000328624300008
Matteo_Keller	15 März 2018	WOS_Search3	Out	A	nEU	Soliveres, Santiago; Eldridge, David J.; Mueller, Jonathan D.; Hemmings, Frank; Throop, Heather L.	On the interaction between tree canopy position and environmental effects on soil attributes and plant communities	JOURNAL OF VEGETATION SCIENCE	Questions: Understanding how trees affect their understorey plants and soils is crucial to understand savanna ecosystems. Most studies focus on the differences between canopy and open microsites, but how do different positions within large tree canopies influence soils and plants? Are these potential differences likely to change depending on environmental conditions (i.e. annual rainfall and graz…				WOS:000364147300003
Matteo_Keller	15 März 2018	WOS_Search3	Out	A	nA	Angelici, Christian; Brunelli, Massimo; Battisti, Corrado	Breeding birds in agro-forest habitat types (Nazzano, Tevere-Farfa Nature Reserve, central Italy): evidencing patterns following a dominance/diversity approach.	Avocetta	We analysed bird assemblages breeding in three coarse-grained habitat types (cultivated lands, forests and mosaics) by following a dominance-diversity approach. Although we did not observe significant differences in mean values of both species richness and abundance among habitat types, assemblages of cultivated lands showed the lowest values of all diversity metrics. Low values of [beta]-turnove…				ZOOREC:ZOOR14905017431
Matteo_Keller	15 März 2018	WOS_Search3	Out	T	nA, nB	Marull, Joan; Font, Carme; Tello, Enric; Fullana, Nofre; Domene, Elena; Pons, Manel; Galan, Elena	Towards an energy-landscape integrated analysis? Exploring the links between socio-metabolic disturbance and landscape ecology performance (Mallorca, Spain, 1956-2011)	LANDSCAPE ECOLOGY	Context The role of agricultural landscapes in biodiversity conservation is an emerging topic in a world experiencing a worrying decrease of species richness. Farm systems may either decrease or increase biological diversity, depending on land-use intensities and management.Objectives We present an intermediate disturbance-complexity model (IDC) of cultural landscapes aimed at assessing how diffe…				WOS:000372318900010
Matteo_Keller	15 März 2018	WOS_Search3	Out	T	nA	Boughey, Katherine L.; Lake, Iain R.; Haysom, Karen A.; Dolman, Paul M.	Improving the biodiversity benefits of hedgerows: How physical characteristics and the proximity of foraging habitat affect the use of linear features by bats	BIOLOGICAL CONSERVATION	Within agricultural landscapes, linear features such as hedgerows and tree-lines provide valuable habitat for many species. We use data from 315 transects, completed as part of a national acoustic survey of bat distribution, to examine the incidence of four bat species adjacent to linear features in rural areas. The use of linear features was assessed in relation to hedgerow width, tree density, …				WOS:000292661100002
Matteo_Keller	15 März 2018	WOS_Search3	Out	A	nA	Heim, Olga; Treitler, Julia T.; Tschapka, Marco; Knoernschild, Mirjam; Jung, Kirsten	The Importance of Landscape Elements for Bat Activity and Species Richness in Agricultural Areas	PLOS ONE	Landscape heterogeneity is regarded as a key factor for maintaining biodiversity and ecosystem function in production landscapes. We investigated whether grassland sites at close vicinity to forested areas are more frequently used by bats. Considering that bats are important consumers of herbivorous insects, including agricultural pest, this is important for sustainable land management. Bat activ…				WOS:000358838400119
Matteo_Keller	15 März 2018	WOS_Search3	Out	A	nB	Horstkotte, Tim; Sandstrom, Camilla; Moen, Jon	Exploring the Multiple Use of Boreal Landscapes in Northern Sweden: The Importance of Social-Ecological Diversity for Mobility and Flexibility	HUMAN ECOLOGY	Landscapes undergo changes in structure and function at multiple temporal and spatial levels. As a consequence of natural and anthropogenic drivers, these changes affect options for land use. We describe winter land use by reindeer husbandry in the boreal forest in Northern Sweden. The landscape changes in its suitability for husbandry practices due to environmental stochasticity and transformati…				WOS:000343723700002
Matteo and Amelie	15 März 2018	WOS_Search1 & WOS_Search3	Out	A	nB	Smits, Nathalie; Dupraz, Christian; Dufour, Lydie	Unexpected lack of influence of tree rows on the dynamics of wheat aphids and their natural enemies in a temperate agroforestry system	AGROFORESTRY SYSTEMS	Trees at low density and cereals may be combined in silvoarable agroforestry systems: tree rows and their companion vegetation introduce an heterogeneity in the cropped field that may modify the dynamics of insects crop pests and their predators. This hypothesis was tested in tree-wheat systems by monitoring aphids and their predators for two years in southern France, in two fields in 2006 and on…				WOS:000304153100013
Matteo_Keller	15 März 2018	WOS_Search3	Out	A	nB	Sidiropoulou, Anna; Karatassiou, Maria; Galidaki, Georgia; Sklavou, Paraskevi	Landscape Pattern Changes in Response to Transhumance Abandonment on Mountain Vermio (North Greece)	SUSTAINABILITY	Transhumance, the seasonal movement of herds between highlands and lowlands following precise, repeated routes, is a common practice in many Mediterranean regions. This livestock movement exploits natural vegetation in both winter and summer pastures. In Greece transhumant herders, drawn by relatively abundant vegetation, usually relocate to mountainous areas between April and October. Mount Verm…				WOS:000369088600063
Matteo_Keller	15 März 2018	WOS_Search3	Out	A	nA	Jansen, Jan; Diemont, Herbert	IMPLEMENTING NATURA 2000 IN FARMED LANDSCAPES: THE SERRA DA ESTRELA, PORTUGAL	Ekologia (Bratislava)	In order to halt the loss of biodiversity in Europe and to implement Natura 2000, there is an urgent need to identify opportunities for striking a balance between the Natura 2000 objectives and the rapidly changing socio-economic conditions in farmed Natura 2000 sites. Taking the Serra da Estrela as an example, it is shown that, due to traditional farming, the conservation status of Natura 2000 h…				BCI:BCI201100502556
Matteo_Keller	15 März 2018	WOS_Search3	Out	A	nA	Zapponi, Livia; Mazza, Giuseppe; Farina, Angela; Fedrigoli, Liana; Mazzocchi, Fabio; Roversi, Pio Federico; Peverieri, Giuseppino Sabbatini; Mason, Franco	The role of monumental trees for the preservation of saproxylic biodiversity: re-thinking their management in cultural landscapes	NATURE CONSERVATION-BULGARIA	Ancient trees present structural and functional characteristics fundamental for sustaining complex and unique assemblages of species. They are a resource globally threatened by both intensive land uses and lack of recruitment. Their disappearance would involve not only the loss of majestic organisms with high intrinsic value, but may also result in the disappearance of rare and endangered species…				WOS:000409322000013
Matteo_Keller	15 März 2018	WOS_Search3	Out	A	nB	De Zan, Lara Redolfi; Bardiani, Marco; Antonini, Gloria; Campanaro, Alessandro; Chiari, Stefano; Mancini, Emiliano; Maura, Michela; Sabatelli, Simone; Solano, Emanuela; Zauli, Agnese; Peverieri, Giuseppino Sabbatini; Roversi, Pio Federico	Guidelines for the monitoring of Cerambyx cerdo	NATURE CONSERVATION-BULGARIA	Cerambyx cerdo is a longhorn beetle widely distributed in southern and central Europe. This saproxylic beetle is generally associated with oak forests where there are mature or partially dead and sun-exposed trees. Its populations are currently threatened by forest practices such as the removal of partially dead trees and the decline in the number of old oak trees situated in open or semi-open la…				WOS:000409323400004
Matteo_Keller	15 März 2018	WOS_Search3	Out	A	nEU	Bellefontaine, Ronald	From domestication to varietal improvement of the argan tree (Argania spinosa L. Skeels)?	Secheresse (Montrouge)	Over the past few years knowledge has increased about the various modes of regeneration of the argan tree, signalling real possibilities of rejuvenating aging Moroccan argan forests. Sexual reproduction and, especially, vegetative multiplication have recently advanced substantially. The latter approach makes it possible to clone the "plus trees" often hundreds of years old and selected by the rur…				BCI:BCI201000250458
Matteo_Keller	15 März 2018	WOS_Search3	Out	A	nA	Santana, Joana; Porto, Miguel; Gordinho, Luis; Reino, Luis; Beja, Pedro	Long-term responses of Mediterranean birds to forest fuel management	JOURNAL OF APPLIED ECOLOGY	1. Mechanical management of forest fuels is increasingly used in the Euro-Mediterranean region in response to the abandonment of traditional agroforestry and the concurrent increase in fire hazard. Although fuel management may have positive side effects for biodiversity, its long-term impacts remain largely unknown. 2. We used a 70-year post-management chronosequence to investigate the influence …				WOS:000304660500013
Matteo_Keller	15 März 2018	WOS_Search3	Out	T	nEU	Carniello, Maria Antonia; Silva, Roberta dos Santos; da Cruz, Maria Ap Berbem; Neto, Germano Guarim	Urban homegardens of Mirassol D'Oeste-MT, Brazil: an ethnobotany stady	Acta Amazonica	A home garden is a small track of ground next to or surrounding a house where its residents can cultivate a diversity of plants, whose function is aesthetic, leisure, food, medicinal among others. The aim of this work was to study the floristic composition of urban homegardens in the city of Mirassol D'Oeste, state of Mato Grosso, coordinate 15 degrees 45'30 '' S and 58 degrees 16'36 '' W. For co…				BCI:BCI201100020971
Matteo_Keller	15 März 2018	WOS_Search3	Out	T	nB	Ferreiro-Dominguez, N.; Rigueiro-Rodriguez, A.; Bianchetto, E.; Mosquera-Losad, M. R.	Effect of lime and sewage sludge fertilisation on tree and understory interaction in a silvopastoral system	AGRICULTURE ECOSYSTEMS & ENVIRONMENT	The productivity of the components of a silvopastoral system could be limited by the low soil fertility and the presence of shrubs in the land before planting. However, the understory vegetation can be modified by improving soil chemical properties when lime and organic fertilizers such as sewage sludge are applied. This study evaluated the effect of liming and the application of two doses of sew…				WOS:000336700100009
Matteo_Keller	15 März 2018	WOS_Search3	Out	T	nB	Nagler, Magdalena; Fontana, Veronika; Lair, Georg J.; Radtke, Anna; Tasser, Erich; Zerbe, Stefan; Tappeiner, Ulrike	Different management of larch grasslands in the European Alps shows low impact on above- and belowground carbon stocks	AGRICULTURE ECOSYSTEMS & ENVIRONMENT	Larch (Larix decidua) grasslands represent a traditional agro-forest system in the montane and subalpine belts of the European Alps, combining fodder and timber production. Due to socio-economic reasons, large parts of those dual-purpose grasslands have either been abandoned or intensified over the last 60 years. While their associated benefits such as high biodiversity and space for human recrea…				WOS:000362141100019
Matteo_Keller	15 März 2018	WOS_Search3	Out	A	nCS	Bugalho, M. N.; Dias, F. S.; Brinas, B.; Cerdeira, J. O.	Using the high conservation value forest concept and Pareto optimization to identify areas maximizing biodiversity and ecosystem services in cork oak landscapes	AGROFORESTRY SYSTEMS	Montados are silvo-pastoral systems, typical of the western Mediterranean Basin. When well managed, these ecosystems provide relevant ecosystem services and biodiversity conservation. In the northern part of the Mediterranean Basin, cork oak areas are mainly privately owned and a source of income to landowners, chiefly through cork and livestock production. Sustainable use is essential to maintai…				WOS:000370710300004
Matteo_Keller	15 März 2018	WOS_Search3	Out	A	nEU	Threlfall, Caragh G.; Law, Bradley; Banks, Peter B.	Sensitivity of insectivorous bats to urbanization: Implications for suburban conservation planning	BIOLOGICAL CONSERVATION	Effective conservation planning requires an understanding of species-habitat relationships across a diverse array of taxa, yet many studies typically focus on conspicuous fauna. Using systematic acoustic surveys, we examine the response of insectivorous bat species to urbanization and quantify species-habitat relationships to classify species in terms of their tolerance or sensitivity. Surveys we…				WOS:000301814300005
Matteo_Keller	15 März 2018	WOS_Search3	Out	A	nEU	Hanspach, Jan; Martin, Tara G; Lentini, Pia E; Gibbons, Philip; Fischer, Joern; Law, Brad	Figure_S6.tif.	Figshare	Schemes designed to make farming landscapes less hostile to wildlife have been questioned because target taxa do not always respond in the expected manner. Microbats are often overlooked in this process, yet persist in agricultural landscapes and exert top-down control of crop pests. We investigated the relationship between microbats and measures commonly incorporated into agri-environment scheme…				DRCI:DATA2013091003450761
Matteo_Keller	15 März 2018	WOS_Search3	Out	A	nA	Ascensao, Fernando; Clevenger, Anthony P.; Grilo, Clara; Filipe, Joel; Santos-Reis, Margarida	Highway verges as habitat providers for small mammals in agrosilvopastoral environments	BIODIVERSITY AND CONSERVATION	The Mediterranean Basin has an important conservation value given its high biodiversity and high number of endemic species, which have co-existed with human traditional practices for centuries. However, northern areas as the Iberian Peninsula have experienced intensification in livestock production in recent past, with consequent reduction in habitat quality. In this study we assessed the importa…				WOS:000310991900010
Matteo_Keller	15 März 2018	WOS_Search3	Out	A	nCS, nA	Kargin, Vasily Ivanovich; Zaharkina, Regina Alexandrovna	The change of ecological composition and size groups of ground beetles in contiguous fields in central forest steppe Russia.	RESEARCH JOURNAL OF PHARMACEUTICAL BIOLOGICAL AND CHEMICAL SCIENCES	Having multifunctional effect on environment, forest shelterbelts normalize ecological conditions and form stable agroforest landscapes with high self-regulations. The researches have been carried out in the fields of Oktyabrsky district near the city of Saransk, protected by parallel oak and ash shelterbelts (the width is 23 m, the height of trees is 21 m), which were planted in 1949. Observatio…				WOS:000410653000181
Matteo_Keller	15 März 2018	WOS_Search3	Out	A	nEU	Siqueira, Flavia Freire; Calasans, Lucas Voellger; Furtado, Renato Queiroz; Colares Carneiro, Vilany Matilla; van den Berg, Eduardo	How scattered trees matter for biodiversity conservation in active pastures	AGRICULTURE ECOSYSTEMS & ENVIRONMENT	Large areas of Tropical Forest have been cleared and deeply modified aiming at growing crops and producing livestock. Many of these areas are transformed in pastures with scattered trees. We investigated an area of 618.59 ha in Southeastern Brazil composed of active pastures of an African grass, Urochloa decumbens, with scattered trees and forest patches. We surveyed all the scattered trees in th…				WOS:000413378000002
Matteo_Keller	15 März 2018	WOS_Search3	Out	A	dupl	Barbar, Ziad; Tixier, Marie-Stephane; Cheval, Brigitte; Kreiter, Serge	Does agroforestry affect phytoseiid mite communities in vineyards in the South of France?	TRENDS IN ACAROLOGY	The abundance and diversity of phytoseiid mites were surveyed from April to September 2003-2005 in several grape crops in the South of France, with Grenache and Syrah cultivars, co-planted with rows of Sorbus domestica or Pin us pinea and in plots with monocultures of grapes. Densities of phytoseiid mites differed on the two tree species. Pinus pinea seemed to be a better host than S. domestica. …	12th International Congress of Acarology - Trends in Acarology12th International Congress of Acarology - Trends in Acarology	AUG 21-26, 2006AUG 21-26, 2006	Amsterdam, NETHERLANDSAmsterdam, NETHERLANDS	WOS:000395947900066
Matteo_Keller	15 März 2018	WOS_Search3	Out	T	nA	Merckx, Thomas; Berwaerts, Koen	What type of hedgerows do Brown hairstreak (Thecla betulae L.) butterflies prefer? Implications for European agricultural landscape conservation	INSECT CONSERVATION AND DIVERSITY	1. Agricultural intensification is the main driver of global biodiversity loss. Agri-environment schemes (AES) are policy tools to counter this, but they need to be made more effective.2. Here, we focus on the resource quality of hedgerows and woodland edges, which are widespread elements of most agricultural landscapes in Europe. We analyse a set of structural factors and assess their relative i…				WOS:000279739400004
Matteo_Keller	15 März 2018	WOS_Search3	Out	T	conc	Brahic, Elodie	ALLOCATING PAYMENTS FOR ENVIRONMENTAL SERVICES CONTRACTS BY REVERSE AUCTION: FIRST THOUGHTS ON APPLICABILITY TO FRENCH PRIVATE FORESTS	Revue Forestiere Francaise (Nancy)	Because biodiversity is by nature a public good, the goods and services deriving from it are subject to deterioration. Government intervention is necessary to reconcile private and public interests and avoid "free-riding" behaviours. One of the tools government can use is the PES contract. To enhance the efficiency of these contracts, many programmes now use auctions to allocate conservation cont…				BCI:BCI201500517851
Matteo_Keller	15 März 2018	WOS_Search3	Out	A	nB	Dorresteijn, Ine; Loos, Jacqueline; Hanspach, Jan; Fischer, Joern	Socioecological drivers facilitating biodiversity conservation in traditional farming landscapes	Ecosystem Health and Sustainability	Traditional farming landscapes have evolved as tightly coupled socioecological systems that support high biodiversity. However, land-use change severely threatens the high biodiversity of these landscapes. Navigating nature conservation in such landscapes requires a thorough understanding of the key drivers underpinning biodiversity. Through empirical research on mammals, birds, butterflies, and …				BCI:BCI201700579796
Matteo_Keller	15 März 2018	WOS_Search3	Out	A	nB	Arenas-Castro, Salvador; Fernandez-Haeger, Juan; Jordano-Barbudo, Diego	Population structure and fruit production of Pyrus bourgaeana D. are affected by land-use	ACTA OECOLOGICA-INTERNATIONAL JOURNAL OF ECOLOGY	The Iberian wild pear (Pyrus bourgaeana D.) is a rare, fleshy-fruited tree restricted to dehesas and evergreen sclerophyllous Mediterranean forests in the southwestern Iberian Peninsula. It produces palatable fruits and leaves attractive to different species groups, playing an important trophic role in the ecological networks of Mediterranean ecosystems. However, the intensification in the tradit…				WOS:000389731600012
Matteo_Keller	15 März 2018	WOS_Search3	Out	A	nB	Martin, M. A.; Mattioni, C.; Cherubini, M.; Villani, F.; Martin, L. M.	A comparative study of European chestnut varieties in relation to adaptive markers	AGROFORESTRY SYSTEMS	Traditional agroecosystems are considered as main conservatories of landraces biodiversity because they preserve their dynamic processes and farmers' knowledge of selection and management inherent in the development of local cultivars. The Mediterranean region still harbours traditional agroecosystems of particular importance for preserving crop biodiversity, being sweet chestnut (Castanea sativa…				WOS:000394177900008
Matteo_Keller	15 März 2018	WOS_Search3	Out	A	nA	Whittet, Richard; Hope, Joseph; Ellis, Christopher J.	Open Structured Woodland and the Ecological Interpretation of Scotland's Ancient Woodland Inventory	SCOTTISH GEOGRAPHICAL JOURNAL	Following intensive human land use over millennia, European forest ecosystems record among the largest values of deforestation globally. This puts a premium on European ancient woodland, which has existed in the landscape minimally over several centuries. Ancient woodland in the UK was quantified in the Ancient Woodland Inventory (AWI). In cross-checking AWI sites in Scotland, it came to our atte…				WOS:000359661300001
Matteo_Keller	15 März 2018	WOS_Search3	Out	A	nA	Schaich, Harald; Kizos, Thanasis; Schneider, Stefan; Plieninger, Tobias	Land Change in Eastern Mediterranean Wood-Pasture Landscapes: The Case of Deciduous Oak Woodlands in Lesvos (Greece)	ENVIRONMENTAL MANAGEMENT	In Mediterranean Europe, wood-pasture landscapes with oak woodlands as emblematic ecosystems are undergoing rapid land-use change, which may threaten their legacy as hotspots of biodiversity, ecosystem services, and cultural heritage. The objective of this study was to quantify land cover changes and transitions as well as the dynamics of oak woodland patterns and densities over 50 years in two m…				WOS:000355621100009
Matteo_Keller	15 März 2018	WOS_Search3	Out	T	nA	Vojta, Jaroslav; Drhovska, Lucie	Are abandoned wooded pastures suitable refugia for forest species?	JOURNAL OF VEGETATION SCIENCE	Questions Is the species composition of the forest community in abandoned pastures different from that in ancient ungrazed forests? Do abandoned wooded pastures serve as refugia for forest species? Which factors influence forest species communities and the diversity of pastures more than 50 similar to years after abandonment? Location Doupovske hory, Czech Republic. Methods The species compositio…				WOS:000308392300007
Matteo_Keller	15 März 2018	WOS_Search3	Out	A	nB	da Silva, Pedro Martins; Berg, Matty P.; da Silva, Antnio Alves; Dias, Susana; Leito, Pedro J.; Chamberlain, Dan; Niemela, Jari; Serrano, Artur R. M.; Sousa, Jose Paulo	Soil fauna through the landscape window: factors shaping surface-and soil-dwelling communities across spatial scales in cork-oak mosaics	LANDSCAPE ECOLOGY	The role of ecological processes governing community structure are dependent on the spatial distances among local communities and the degree of habitat heterogeneity at a given spatial scale. Also, they depend on the dispersal ability of the targeted organisms collected throughout a landscape window.We assessed the relative importance of spatial and environmental factors shaping edaphic (Collembo…				WOS:000360673200012
Matteo_Keller	15 März 2018	WOS_Search3	Out	A	nB, nA	Lachat, Thibault; Ecker, Klaus; Duelli, Peter; Wermelinger, Beat	Population trends of Rosalia alpina (L.) in Switzerland: a lasting turnaround?	JOURNAL OF INSECT CONSERVATION	Many species that depend on old trees and dead wood are suffering from habitat losses and intensive forest management. For the conspicuous cerambycid beetle Rosalia alpina, a relative sampling analysis combined with a distribution model showed a population decrease in Switzerland between 1900 and World War II. This negative trend can be ascribed to the abandonment of traditional management such a…				WOS:000321951500002
Matteo_Keller	15 März 2018	WOS_Search3	Out	A	M	Mulatu, Tilahun; Bastos, Rita; Santos, Mario; Sousa, Jose Paulo; da Silva, Pedro Martins; Cabral, Joao Alexandre	Do the passerine traits' dynamic patterns indicate the ecological status of agro-forestry ecosystems? A modelling approach for "Montado'' management assessments	GLOBAL ECOLOGY AND CONSERVATION	Context The "Montado'', a human shaped oak agro-forestry dominated landscape of South Western Europe has been experiencing series of changes following the implementation of different agricultural policies. Such changes are responsible for shifting the structure and composition of "Montado'' landscape and hence the biodiversity of the system, either by agriculture abandonment or intensification. T…				WOS:000413277200016
Matteo_Keller	15 März 2018	WOS_Search3	In			Moreno, Gerardo; Gonzalez-Bornay, Guillermo; Pulido, Fernando; Lourdes Lopez-Diaz, Maria; Bertomeu, Manuel; Juarez, Enrique; Diaz, Mario	Exploring the causes of high biodiversity of Iberian dehesas: the importance of wood pastures and marginal habitats	AGROFORESTRY SYSTEMS	In extensive low input farming and in agroforestry systems, the importance for biodiversity of managed productive fields with respect to unmanaged marginal habitats that occupy a low proportion of farm surface, is still poorly understood, contrasting with the well-known key importance of marginal habitats in intensive systems. We analyzed the importance of open and wood pastures and marginal habi…				WOS:000370710300008
Matteo_Keller	15 März 2018	WOS_Search3	Out	A	nA	Lindenmayer, David; Crane, Mason; Blanchard, Wade; Okada, Sachiko; Montague-Drake, Rebecca	Do nest boxes in restored woodlands promote the conservation of hollow-dependent fauna?	RESTORATION ECOLOGY	Vegetation restoration is considered as an important strategy for reversing biodiversity decline in agricultural areas. However, revegetated areas often lack key vegetation attributes like large old hollow-bearing trees. As these trees take a long time to develop, artificial cavities such as nest boxes are sometimes provided to address lag effects. We conducted a 3-year experiment using 150 nest …				WOS:000372282900014
Matteo_Keller	15 März 2018	WOS_Search3	Out	A	nB	Fernandez-Bravo, Maria; Garrido-Jurado, Inmaculada; Valverde-Garcia, Pablo; Enkerli, Jurg; Quesada-Moraga, Enrique	Responses to abiotic environmental stresses among phylloplane and soil isolates of Beauveria bassiana from two holm oak ecosystems	JOURNAL OF INVERTEBRATE PATHOLOGY	The response of entomopathogenic mitosporic ascomycete (EMAs) to abiotic stresses might be adapted to the microhabitats in which they inhabit. In phylloplane, these organisms are more exposed to such stresses than they are in soil, which may have led to adaptation to this environment. In the present work, we investigate whether Beauveria bassiana genotype or isolation habitat, i.e., soil or phyll…				WOS:000389868600002
Matteo_Keller	15 März 2018	WOS_Search3	Out	A	nA	Ernst, Lunja M.; Tscharntke, Teja; Batary, Peter	Grassland management in agricultural vs. forested landscapes drives butterfly and bird diversity	BIOLOGICAL CONSERVATION	Calcareous grasslands and orchard meadows are among the most species-rich semi-natural habitats in Europe, but they are severely threatened by intensified land use and abandonment. Here, we focus on the effects of management vs. abandonment of these grasslands in agricultural vs. forest-dominated landscapes of Germany. We recorded butterflies and birds and classified them in farmland and woodland…				WOS:000414883100007
Matteo_Keller	15 März 2018	WOS_Search3	Out	T	nB	Cardinael, Remi; Chevallier, Tiphaine; Cambou, Aurelie; Beral, Camille; Barthes, Bernard G.; Dupraz, Christian; Durand, Celine; Kouakoua, Ernest; Chenu, Claire	Increased soil organic carbon stocks under agroforestry: A survey of six different sites in France	AGRICULTURE ECOSYSTEMS & ENVIRONMENT	Agroforestry systems are land use management systems in which trees are grown in combination with crops or pasture in the same field. In silvoarable systems, trees are intercropped with arable crops, and in silvopastoral systems trees are combined with pasture for livestock. These systems may produce forage and timber as well as providing ecosystem services such as climate change mitigation. Carb…				WOS:000392886700024
Matteo_Keller	15 März 2018	WOS_Search3	Out	T	conc	Schusser, Carsten; Krott, Max; Movuh, Mbolo C. Yufanyi; Logmani, Jacqueline; Devkota, Rosan R.; Maryudi, Ahamad; Salla, Manjola; Bach, Ngo Duy	Powerful stakeholders as drivers of community forestry - Results of an international study	FOREST POLICY AND ECONOMICS	Community forestry is a complex collective action by forest users that takes place within a broader network of multiple actors at local, national and international levels. This paper looks at all relevant actors and tests the hypothesis of whether they have a significant influence on the outcomes of community forestry. The empirical basis comprises 57 cases of community forestry in four developin…				WOS:000359887200012
Matteo_Keller	15 März 2018	WOS_Search3	Out	A	nEU	Rosalino, Luis M.; Martin, Paula S.; Gheler-Costa, Carla; Lopes, Paula C.; Verdade, Luciano M.	Neotropical small mammals' diversity in the early cycle of commercial Eucalyptus plantations	AGROFORESTRY SYSTEMS	Studies carried out in Brazil revealed that Eucalyptus plantations shelter numerous species of small-size non-flying mammals. However, their distribution pattern inside the Eucalyptus plantations remains unknown. This study aimed at the identification of possible influence of distances from the remaining native revegetation areas and riparian systems, on spatial distribution and abundance of smal…				WOS:000337602400004
Matteo_Keller	15 März 2018	WOS_Search3	Out	A	nB	Rivest, David; Paquette, Alain; Moreno, Gerardo; Messier, Christian	A meta-analysis reveals mostly neutral influence of scattered trees on pasture yield along with some contrasted effects depending on functional groups and rainfall conditions	AGRICULTURE ECOSYSTEMS & ENVIRONMENT	Scattered trees occurring throughout farmland matrix are prominent features of many human-dominated landscapes around the world, especially in livestock grazing systems. They are keystone structures that may play important roles in maintaining ecosystem functions, services, and farmland biodiversity. However, scattered trees in agricultural landscapes are declining worldwide due to intensive land…				WOS:000315550100009
Matteo_Keller	15 März 2018	WOS_Search3	Out	A	nB	Diego, Russo; Giorgio, Macri; Giuseppe, Luzzi; Alessandro, De Rossi	Wood energy plants and biomass supply chain in Southern Italy	2ND INTERNATIONAL SYMPOSIUM NEW METROPOLITAN PERSPECTIVES - STRATEGIC PLANNING, SPATIAL PLANNING, ECONOMIC PROGRAMS AND DECISION SUPPORT TOOLS, THROUGH THE IMPLEMENTATION OF HORIZON/EUROPE2020, (ISTH2020)	In the last ten years in Italy several companies of the bio energy industry, attracted by Government subsidies planned to build dedicated power that use biomass as their main fuel. The biomass for energy purposes, coming from farms, forestry, timber industry and Short Rotation Forestry (SRF) for energy, can provide various environmental and socio-economic benefits. First of all, the production of…	2nd International Symposium on New Metropolitan Perspectives - Strategic Planning, Spatial Planning, Economic Programs and Decision Support Tools, through the Implementation of Horizon/Europe2020 (ISTH2020)2nd International Symposium on New Metropolitan Perspectives - Strategic Planning, Spatial Planning, Economic Programs and Decision Support Tools, through the Implementation of Horizon/Europe20…	MAY 18-20, 2016MAY 18-20, 2016	Reggio Calabria, ITALYReggio Calabria, ITALY	WOS:000390039800128
Matteo_Keller	15 März 2018	WOS_Search3	Out	A	nB	Ershov, D. V.; Isaev, A. C.; Lukina, N. V.; Gavrilyuk, E. A.; Koroleva, N. V.	Assessment of biodiversity in Central Federal District using satellite-based maps of terrestrial ecosystems	CONTEMPORARY PROBLEMS OF ECOLOGY	A research study of the ecosystem biodiversity of the Central Federal District (CFD) has been carried out at the regional level with the use of the map of vegetation in the terrestrial ecosystems, which was created on the basis of the high spatial resolution (30 m) data obtained from the Landsat satellite series. Numerical characteristics such as the areas of the forest and other terrestral ecosy…				WOS:000394264700001
Matteo_Keller	15 März 2018	WOS_Search3	Out	A	nB, nA	Manea, Dragos; Marin, Eugen; Paraschiv, Gigel; Voicu, Gheorghe	TESTING EXPERIMENTAL MODEL OF DRILL FOR GRASSLANDS REGENERATION	AKTUALNI ZADACI MEHANIZACIJE POLJOPRIVREDE: ACTUAL TASKS ON AGRICULTURAL ENGINEERING	Grasslands are lands covered with permanent herbaceous vegetation composed of species belonging to several families of plants, especially grasses and perennial legumes, used as fodder or grazing.The current trend of worldwide research and in Europe in terms of permanent grassland, in conjunction with forecasts of global warming will affect climate and agro-forestry-pastoral background, is to main…	43rd International Symposium on Agricultural Engineering43rd International Symposium on Agricultural Engineering	FEB 24-27, 2015FEB 24-27, 2015	Opatija, CROATIAOpatija, CROATIA	WOS:000373450700029
Matteo_Keller	15 März 2018	WOS_Search3	Out	T	nEU	Boonyanuphap, Jaruntorn	Cost-benefit analysis of vetiver system-based rehabilitation measures for landslide-damaged mountainous agricultural lands in the lower Northern Thailand	NATURAL HAZARDS	On May 23, 2006, the landslide-debris flow occurred in several places of the lower Northern Thailand. These destroyed about 4,000 houses resulting in about 10,000 people having to be permanently evacuated. They also damaged large areas of high potential agricultural growth in the highland and mountains in the region. The impact of the landslide was both in terms of disruption of agricultural prod…				WOS:000325101100034
Matteo_Keller	15 März 2018	WOS_Search3	Out	A	nB	Garcia-Feced, Celia; Weissteiner, Christof Jakob; Baraldi, Andrea; Paracchini, Maria Luisa; Maes, Joachim; Zulian, Grazia; Kempen, Markus; Elbersen, Berien; Perez-Soba, Marta	Semi-natural vegetation in agricultural land: European map and links to ecosystem service supply	AGRONOMY FOR SUSTAINABLE DEVELOPMENT	Semi-natural vegetation in agricultural land mainly includes extensively managed grasslands, agro-forestry areas and all vegetated features that are not used for crop production, such as hedgerows, buffer strips, field margins and woodlots. Semi-natural vegetation plays a major role in the supply of ecosystem services such as pollination, pest control, water quality control and erosion prevention…				WOS:000348065500022
Matteo_Keller	15 März 2018	WOS_Search3	Out	A	conc	Puddu, G.; Falcucci, A.; Maiorano, L.	Forest changes over a century in Sardinia: implications for conservation in a Mediterranean hotspot	AGROFORESTRY SYSTEMS	The Mediterranean basin is one of the most important biodiversity hotspots. However, only 5% of its original vegetation is still in place, and the landscape has been managed and transformed by humans for at least the last two millennia. In the last century the mechanization of agriculture and the over-use of semi-natural habitats have influenced the region even more than before, with huge consequ…				WOS:000306585800002
Matteo_Keller	15 März 2018	WOS_Search3	Out	A	dupl	Plieninger, Tobias; Levers, Christian; Mantel, Martin; Costa, Augusta; Schaich, Harald; Kuemmerle, Tobias	Patterns and Drivers of Scattered Tree Loss in Agricultural Landscapes: Orchard Meadows in Germany (1968-2009)	PLOS ONE	Scattered trees support high levels of farmland biodiversity and ecosystem services in agricultural landscapes, but they are threatened by agricultural intensification, urbanization, and land abandonment. This study aimed to map and quantify the decline of orchard meadows (scattered fruit trees of high nature conservation value) for a region in Southwestern Germany for the 1968 2009 period and to…				WOS:000353887100149
Matteo_Keller	15 März 2018	WOS_Search3	Out	A	nA	Cornelissen, Perry; Gresnigt, Marca C.; Vermeulen, Roeland A.; Bokdam, Jan; Smit, Ruben	Transition of a Sambucus nigra L. dominated woody vegetation into grassland by a multi-species herbivore assemblage	JOURNAL FOR NATURE CONSERVATION	We describe and analyse how large herbivores strongly diminished a woody vegetation, dominated by the unpalatable shrub Sambucus nigra L. and changed it into grassland. Density of woody species and cover of vegetation were measured in 1996, 2002 and 2012 in the grazed Oostvaardersplassen. In 2002 and 2012 we also measured density and cover in an ungrazed control site. In 2002 we measured intensit…				WOS:000331131000010
Matteo_Keller	15 März 2018	WOS_Search3	Out	FT	nA	da Silva, Pedro Martins; Aguiar, Carlos A. S.; de Faria e Silva, Israel; Serrano, Artur R. M.	Orchard and riparian habitats enhance ground dwelling beetle diversity in Mediterranean agro-forestry systems	BIODIVERSITY AND CONSERVATION	The relative contribution of mixed orchard and riparian vegetation patches to local and regional diversity of Mediterranean landscapes dominated by cork-oak woodlands was tested in 2006-2007 using ground, rove and darkling beetles (Coleoptera: Carabidae, Staphylinidae, Tenebrionidae). Mixed orchard and riparian gallery habitats recorded higher values of abundance and species richness for overall …				WOS:000288556000011
Matteo_Keller	15 März 2018	WOS_Search3	Out	A	nB	Bijja, M.; Arroyo, J.; Lavigne, F.; Dubois, J. -P; Fortun-Lamothe, L.	Multiple services provided by agroforestry fatty liver production systems : the example of the geese/walnut association in Perigord	INRA PRODUCTIONS ANIMALES	Livestock provides many services in the territories in which it is established and it is interesting to be able to perceive them in their entirety. The objective of this study was to qualify the multiple contributions of agroforestry fatty liver production systems, taking as an example the association of geese/walnuts in Perigord. The conceptual framework used was that proposed by Ryschawy et al …				WOS:000414412600004
Matteo_Keller	15 März 2018	WOS_Search3	Out	T	nB	Azul, Anabela Marisa; Sousa, Joao Paulo; Agerer, Reinhard; Martin, Maria P.; Freitas, Helena	Land use practices and ectomycorrhizal fungal communities from oak woodlands dominated by Quercus suber L. considering drought scenarios	MYCORRHIZA	Oak woodlands in the Mediterranean basin have been traditionally converted into agro-silvo-pastoral systems and exemplified sustainable land use in Europe. In Portugal, in line with the trend of other European countries, profound changes in management options during the twentieth century have led to landscape simplification. Landscapes are dynamic and the knowledge of future management planning c…				WOS:000273812200001
Matteo_Keller	15 März 2018	WOS_Search3	Out	A	nB	Horak, Jakub	Insect ecology and veteran trees	JOURNAL OF INSECT CONSERVATION	Insect and veteran trees are important parts of ecosystems and are usually included in ecological studies of forest management. The loss of veteran trees in woodlands and open landscapes would lead to the loss of saproxylic organisms-an important part of biodiversity. Hence, the persistence of many specialized insects depends on the presence of veteran trees scattered in woodlands (e.g. ancient w…				WOS:000399241300001
Matteo_Keller	15 März 2018	WOS_Search3	Out	T	nB	Herguido, Estela; Lavado Contador, Joaquin Francisco; Gomez Gutierrez, Alvaro; Schnabel, Susanne	MODELING TREE LOSS VERSUS TREE RECRUITMENT PROCESSES IN SW IBERIAN RANGELANDS AS INFLUENCED BY TOPOGRAPHY AND LAND USE AND MANAGEMENT	LAND DEGRADATION & DEVELOPMENT	The sustainability of Iberian open wooded rangelands is threatened by recent land use changes and lack of tree recruitment. As trees are key elements of these systems, the characterization of their spatiotemporal trend is essential for the system's management. Our objective is to develop spatial models reflecting the temporal dynamic of trees in terms of recent tree loss and tree gain processes i…				WOS:000407990500015
Matteo_Keller	15 März 2018	WOS_Search3	Out	A	nCS	Lempesi, Aimilia; Kyriazopoulos, Apostolos P.; Orfanoudakis, Michail; Korakis, Georgios	Soil Properties and Plant Community Changes along a Goat Grazing Intensity Gradient in an Open Canopy Oak Forest	NOTULAE BOTANICAE HORTI AGROBOTANICI CLUJ-NAPOCA	Understanding how the management practices of silvopastoral systems affect the long-term sustainability of oak ecosystems and what their influence is on nutrient cycling and plant community, is of great interest. The aim of this study was to examine the effects of relative grazing intensity on soil properties and on vegetation characteristics in an open canopy oak forest dominated by Quercus frai…				WOS:000328438300034
Matteo and Amelie	15 März 2018	WOS_Search1 & WOS_Search3	In			Gavazov, Konstantin; Spiegelberger, Thomas; Buttler, Alexandre	Transplantation of subalpine wood-pasture turfs along a natural climatic gradient reveals lower resistance of unwooded pastures to climate change compared to wooded ones	OECOLOGIA	Climate change could impact strongly on cold-adapted mountain ecosystems, but little is known about its interaction with traditional land-use practices. We used an altitudinal gradient to simulate a year-round warmer and drier climate for semi-natural subalpine grasslands across a landscape of contrasting land-use management. Turf mesocosms from three pasture-woodland land-use types-unwooded past…				WOS:000333171400034
Matteo_Keller	15 März 2018	WOS_Search3	Out	A	nA	Butet, Alain; Michel, Nadia; Rantier, Yann; Comor, Vincent; Hubert-Moy, Laurence; Nabucet, Jean; Delettre, Yannick	Responses of common buzzard (Buteo buteo) and Eurasian kestrel (Falco tinnunculus) to land use changes in agricultural landscapes of Western France	AGRICULTURE ECOSYSTEMS & ENVIRONMENT	In front of land use changes, there has been a wide decline in biodiversity. In this study, we analysed the numerical response of two diurnal raptor species, the common buzzard and the Eurasian kestrel to different agricultural landscape contexts. We carried out a 3-year survey of the abundance of these two species in three agricultural landscape contexts that are known to form a gradient of land…				WOS:000281107500004
Matteo_Keller	15 März 2018	WOS_Search3	Out	A	nB	Rolo, Victor; Moreno, Gerardo	Shrub species affect distinctively the functioning of scattered Quercus ilex trees in Mediterranean open woodlands	FOREST ECOLOGY AND MANAGEMENT	A low tree stand density has been showed as necessary to thrive with summer drought in semiarid Mediterranean open woodlands. Shrub encroachment of these open woodlands is currently recommended to guarantee the persistence of the system, due to the nursery effect of shrubs on tree seedling. However, the increase in abundance and cover of a shrub understory in these water limited woodlands could b…				WOS:000291125700005
Matteo_Keller	15 März 2018	WOS_Search3	Out	T	nEU	Bravo-Monroy, L.; Tzanopoulos, J.; Potts, S. G.	Ecological and social drivers of coffee pollination in Santander, Colombia	AGRICULTURE ECOSYSTEMS & ENVIRONMENT	Bees and other insects provide pollination services that are key to determining the fruit set on coffee plantations. These pollination services are influenced by local ecology as well as human factors, both social and economic. To better understand these different factors, we assessed their effect on pollinators and coffee pollination services in Santander, Colombia. We quantified the effect of k…				WOS:000362049800017
Matteo_Keller	15 März 2018	WOS_Search3	Out	A	nEU, nB	Wilson, Sarah Jane; Schelhas, John; Grau, Ricardo; Nanni, A. Sofia; Sloan, Sean	Forest ecosystem-service transitions: the ecological dimensions of the forest transition	ECOLOGY AND SOCIETY	New forests are expanding around the world. In many regions, regrowth rates are surpassing deforestation rates, resulting in "forest transitions," or net gains in forest cover. Typically measured only in terms of aggregate" forest cover" change, these new forests are ecologically distinct from each other and from those originally cleared. We ask, what are the ecological attributes, goods, and ser…				WOS:000419351000016
Matteo_Keller	15 März 2018	WOS_Search3	Out	T	nA	Lacoeuilhe, Aurelie; Machon, Nathalie; Julien, Jean-Francois; Kerbiriou, Christian	Effects of hedgerows on bats and bush crickets at different spatial scales	ACTA OECOLOGICA-INTERNATIONAL JOURNAL OF ECOLOGY	Biodiversity is threatened by the loss and fragmentation of habitats. The role of hedgerows in maintaining biodiversity is well established, but few studies have addressed the importance for biodiversity of the intrinsic characteristics of hedgerows and the quality of hedgerow networks along a spatial scale. We examined three quality indices providing information at different territorial levels: …				WOS:000371362800009
Matteo_Keller	15 März 2018	WOS_Search3	Out	A	nA	Bukvareva, Elena N.; Grunewald, Karsten; Bobylev, Sergey N.; Zamolodchikov, Dimitry G.; Zimenko, Alexey V.; Bastian, Olaf	The current state of knowledge of ecosystems and ecosystem services in Russia: A status report	AMBIO	This paper focusses on a conceptual overview of ways to address a comprehensive analysis of ecosystem services (ES) in a country as large and heterogeneous as Russia. As a first step, a methodology for assessing the services for the federal subjects of Russia was chosen, i.e., its constituent provinces and similar entities, in physical terms. Russia harbors a great diversity of natural conditions…				WOS:000362289800002
Matteo_Keller	15 März 2018	WOS_Search3	Out	T	nA	Litza, Kathrin; Diekmann, Martin	Resurveying hedgerows in Northern Germany: Plant community shifts over the past 50 years	BIOLOGICAL CONSERVATION	Resurveying is a powerful approach to investigate responses of plant species communities to a changing environment. We present a resurvey of hedgerows from the "Knick" landscape of eastern Schleswig-Holstein, Germany. The original survey was done by H. E. Weber in 1967 and new data from totally 51 semi-permanent plots was sampled in 2015. Hedgerows are a key near-natural habitat that can harbour …				WOS:000394065900031
Matteo_Keller	15 März 2018	WOS_Search3	Out	A	nCS	Wolseley, Pat; Sanderson, Neil; Thus, Holger; Carpenter, Daniel; Eggleton, Paul	Patterns and drivers of lichen species composition in a NW-European lowland deciduous woodland complex	BIODIVERSITY AND CONSERVATION	We surveyed lichens in an extensive area of lowland deciduous oak and beech dominated forest under wood pasture management within the New Forest National Park, southern England. This provided the basis for an investigation of factors affecting the species density and composition of epiphytic lichen communities. Fifteen 1 hectare plots were established in the same sites as a parallel invertebrate …				WOS:000393643100008
Matteo_Keller	15 März 2018	WOS_Search3	Out	A	nA	Streitberger, Merle; Hermann, Gabriel; Kraus, Wolfgang; Fartmann, Thomas	Modern forest management and the decline of the Woodland Brown (Lopinga achine) in Central Europe	FOREST ECOLOGY AND MANAGEMENT	The Woodland Brown (Lopinga achine) is a characteristic flagship species for forests. Although it has experienced a dramatic decline, our knowledge concerning the reasons for the population loss is scarce. In this paper: (i) we analyze its habitat preferences on a regional scale in the Bavarian Alps: and (ii) we attempt to determine potential drivers of the decline on a national scale across Germ…				WOS:000301807300027
Matteo_Keller	15 März 2018	WOS_Search3	Out	A	nB	Surova, Diana; Pinto-Correia, Teresa; Marusak, Robert	Visual complexity and the montado do matter: landscape pattern preferences of user groups in Alentejo, Portugal	ANNALS OF FOREST SCIENCE	Context The current paradigms for the sustainable development of forests and agriculture involve territorial organization of these activities as well as the multifunctionality of the related landscapes. Accordingly, the new management strategies need to take into account the suitability of the resulting landscapes to produce the goods and services expected by society.Aims The aim of the study was…				WOS:000328429900003
Matteo_Keller	15 März 2018	WOS_Search3	Out	T	conc	Samojlik, Tomasz; Fedotova, Anastasia; Kuijper, Dries P. J.	Transition from traditional to modern forest management shaped the spatial extent of cattle pasturing in BiaowieA1/4a Primeval Forest in the nineteenth and twentieth centuries	AMBIO	Pasturing of livestock in forests has had profound consequences for Europe's landscapes. In BiaowieA1/4a Primeval Forest (BPF), cattle pasturing was a part of traditional forest use that ceased only in the second half of the twentieth century. We collected information on the institutional changes governing forest cattle pasturing and the changes in spatial extent of cattle presence in BPF in last…				WOS:000387661600006
Matteo_Keller	15 März 2018	WOS_Search3	Out	T	nB	Sierra-Perez, Jorge; Boschmonart-Rives, Jesus; Gabarrell, Xavier	Production and trade analysis in the Iberian cork sector: Economic characterization of a forest industry	RESOURCES CONSERVATION AND RECYCLING	Cork oak forest grows endemically in the coastal regions of the western Mediterranean basin, particularly in the Iberian Peninsula. The cork agro-forestry systems play a key role in ecological processes, and the outer bark, or cork, can be extracted sustainability without damaging the tree or affecting biodiversity. Because of the properties of the cork, an important forestry and industrial struc…				WOS:000353856600006
Matteo_Keller	15 März 2018	WOS_Search3	Out	T	nB	Fernandez-Moya, J.; Miguel-Ayanz, A. San; Canellas, I.; Gea-Izquierdo, G.	Variability in Mediterranean annual grassland diversity driven by small-scale changes in fertility and radiation	PLANT ECOLOGY	Using the small-scale gradients in light and fertility imposed by the presence of trees on Mediterranean open oak woodlands, we studied differences in the ecology, floristic diversity and species composition of an annual grassland, and modeled plant relationships with soil properties and radiation using generalized linear models. The strong intra-annual variability in the annual grassland greatly…				WOS:000289293600012
Matteo_Keller	15 März 2018	WOS_Search3	Out	A	nB	Martins, A.; Marques, G.; Borges, O.; Portela, E.; Lousada, J.; Raimundo, F.; Madeira, M.	Management of chestnut plantations for a multifunctional land use under Mediterranean conditions: effects on productivity and sustainability	AGROFORESTRY SYSTEMS	Chestnut plantations for fruit production in Northern Portugal have been subjected to intensive management system, including soil tillage, mineral fertilization and pruning. Some of these practices have no positive effect on productivity and soil-plant-water relations. Other systems (e. g., no tillage with maintenance of grass cover) have been adopted, aiming a multifunctional land use, exploitin…				WOS:000287508800007
Matteo_Keller	15 März 2018	WOS_Search3	Out	A	conc	Lemken, Dominic; Spiller, Achim; von Meyer-Hoefer, Marie	The Case of Legume-Cereal Crop Mixtures in Modern Agriculture and the Transtheoretical Model of Gradual Adoption	ECOLOGICAL ECONOMICS	Mixed cropping (MC), the growing of two or more coexisting crops in one field, specifically the mix of cereal and grain legumes, can contribute to a more sustainable agricultural land use. Despite a variety of ecological benefits and promising grain productivity, applications are scarce among farmers in developed countries. In consideration of MC's potential this study interviews farm managers to…				WOS:000400532400003
Matteo_Keller	15 März 2018	WOS_Search3	In			Cruz, J.; Sarmento, P.; Rydevik, G.; Rebelo, H.; White, P. C. L.	Bats like vintage: managing exotic eucalypt plantations for bat conservation in a Mediterranean landscape	ANIMAL CONSERVATION	The transformation of native habitats into forest plantations for industrial purposes frequently has negative consequences for biodiversity. We evaluated the impact of eucalypt plantations on native bats in a Mediterranean area, taking Portugal as a case study. We compared the overall bat activity, species richness and Kuhl's bat Pipistrellus kuhlii (the most abundant bat species in the area) act…				WOS:000369174200007
Matteo and Amelie	15 März 2018	WOS_Search1 & WOS_Search3	In			Aragon, Gregorio; Lopez, Ruben; Martinez, Isabel	Effects of Mediterranean dehesa management on epiphytic lichens	SCIENCE OF THE TOTAL ENVIRONMENT	Spanish holm oak (Quercus ilex subsp ballota) open woodlands (dehesas) maintain a high diversity of plants and animals compared to other forested Mediterranean habits but little is known about the responses of epiphytic lichens to different management regimes that are applied to this woodland type The present study was carried out in central-southern Spain and included four management regimes agr…				WOS:000285070900014
Matteo and Amelie	15 März 2018	WOS_Search1 & WOS_Search3	Out	A	Review	Tsonkova, Penka; Boehm, Christian; Quinkenstein, Ansgar; Freese, Dirk	Ecological benefits provided by alley cropping systems for production of woody biomass in the temperate region: a review	AGROFORESTRY SYSTEMS	In temperate Europe alley cropping systems which integrate strips of short rotation coppices into conventional agricultural fields (ACS) are receiving increasing attention. These systems can be used for crops and woody biomass production at the same time, enabling farmers to diversify the provision of market goods. Adding trees into the agricultural land creates various additional benefits for th…				WOS:000304153100012
Matteo_Keller	15 März 2018	WOS_Search3	Out	T	nB	Carmona, Carlos P.; Mason, Norman W. H.; Azcarate, Francisco M.; Peco, Begona	Inter-annual fluctuations in rainfall shift the functional structure of Mediterranean grasslands across gradients of productivity and disturbance	JOURNAL OF VEGETATION SCIENCE	QuestionsHow do inter-annual fluctuations in water availability affect the functional trait patterns along spatial gradients of resource availability and disturbance?LocationMediterranean grasslands in central Spain, near Madrid.MethodsWe surveyed plant communities from 66 sites under different grazing regimes (from heavy grazing to grazing abandonment) in productive and unproductive habitats (co…				WOS:000352793500013
Matteo_Keller	15 März 2018	WOS_Search3	Out	T	nEU	House, Alan P. N.; Burwell, Chris J.; Brown, Stuart D.; Walters, Belinda J.	Agricultural matrix provides modest habitat value for ants on mixed farms in eastern Australia	JOURNAL OF INSECT CONSERVATION	Agricultural development has contributed to the global erosion of biodiversity. The farmed matrix in agricultural landscapes can and must be important for the conservation of biodiversity and provision of ecosystem services, but this assumes that the matrix has biodiversity value. We investigate the contribution of pastures and crops to ant diversity on mixed farms in eastern Australia. Remnant n…				WOS:000299003500001
Matteo_Keller	15 März 2018	WOS_Search3	Out	T	nB	Yousefpour, Rasoul	Bioenergy production and soil conservation from Norway spruce (Picea abies L. Karst) plantations in Denmark	AGROFORESTRY SYSTEMS	This study analyses the trade-off between bioenergy production and soil conservation through thinning operations in Norway spruce (Picea abies L. Karst) plantations in Denmark. Thinning operations were evaluated under different regimes and intensities for a complete rotation period of sixty years and for different site qualities (site-classes I-VI). Applying a dynamic forest growth modeling tool,…				WOS:000316006500004
Matteo_Keller	15 März 2018	WOS_Search3	Out	A	nB	Rigueiro-Rodrguez, A. A.; Ferreiro-Domnguez, N.; Mosquera-Losada, M. R.	The effects of fertilization with anaerobic, composted and pelletized sewage sludge on soil, tree growth, pasture production and biodiversity in a silvopastoral system under ash (Fraxinus excelsior L.)	GRASS AND FORAGE SCIENCE	In silvopastoral systems, tree growth and the composition and productivity of pasture can be modified by management practices such as initial fertilization when tree seedlings are more sensitive to understorey competition. The aim of this study was to compare the effects of fertilization with different types of sewage sludge (anaerobic sludge, composted sludge and pelletized sludge), using differ…				WOS:000277380700011
Matteo_Keller	15 März 2018	WOS_Search3	Out	T	nEU	Fischer, Joern; Zerger, Andre; Gibbons, Phil; Stott, Jenny; Law, Bradley S.	Tree decline and the future of Australian farmland biodiversity	PROCEEDINGS OF THE NATIONAL ACADEMY OF SCIENCES OF THE UNITED STATES OF AMERICA	Farmland biodiversity is greatly enhanced by the presence of trees. However, farmland trees are declining worldwide, including in North America, Central America, and parts of southern Europe. We show that tree decline and its likely consequences are particularly severe in Australia's temperate agricultural zone, which is a threatened ecoregion. Using field data on trees, remotely sensed imagery, …				WOS:000283997800084
Matteo_Keller	15 März 2018	WOS_Search3	Out	A	nB	Kuemmerle, Tobias; Plieninger, Tobias; Levers, Christian; Mantel, Martin; Costa, Augusta; Schaich, Harald	Patterns and Drivers of Scattered Tree Loss in Agricultural Landscapes: Orchard Meadows in Germany (1968-2009)	Figshare	Scattered trees support high levels of farmland biodiversity and ecosystem services in agricultural landscapes, but they are threatened by agricultural intensification, urbanization, and land abandonment. This study aimed to map and quantify the decline of orchard meadows (scattered fruit trees of high nature conservation value) for a region in Southwestern Germany for the 1968 2009 period and to…				DRCI:DATA2016064008471266
Matteo_Keller	15 März 2018	WOS_Search3	Out	A	dupl	Ershov, D.V.; Isaev, A.S.; Lukina, N.V.; Gavrilyuk, E.A.; Koroleva, N.V.	Biodiversity estimate for the Central Federal District from satellite map of terrestrial ecosystems	Lesovedenie	Ecosystem biodiversity of the Central Federal District (CFD) was studied at the regional level. The terrestrial ecosystems vegetation map, which has been derived from the high resolution (30 m) Landsat imagery, was used. The areas of forest and other terrestrial ecosystems, number of forest ranges and the average area of a forest range, the area of forests disturbed within the last 5 years, the s…				RSCI:25067415
Matteo_Keller	15 März 2018	WOS_Search3	Out	A	nEU	Hanspach, Jan; Martin, Tara G; Lentini, Pia E; Gibbons, Philip; Fischer, Joern; Law, Brad	Table_S3.doc.	Figshare	Schemes designed to make farming landscapes less hostile to wildlife have been questioned because target taxa do not always respond in the expected manner. Microbats are often overlooked in this process, yet persist in agricultural landscapes and exert top-down control of crop pests. We investigated the relationship between microbats and measures commonly incorporated into agri-environment scheme…				DRCI:DATA2013091003450764
Matteo_Keller	15 März 2018	WOS_Search3	Out	A	nB	Hartel, Tibor; Hanspach, Jan; Moga, Cosmin I.; Holban, Lucian; Szapanyos, Arpad; Tamas, Reka; Hovath, Csaba; Reti, Kinga-Olga	Abundance of large old trees in wood-pastures of Transylvania (Romania)	SCIENCE OF THE TOTAL ENVIRONMENT	Wood-pastures are special types of agroforestry systems that integrate trees with livestock grazing. Wood pastures can be hotspots for large old tree abundance and have exceptional natural values; but they are declining all over Europe. While presence of large old trees in wood-pastures can provide arguments for their maintenance, actual data on their distribution and abundance are sparse. Our st…				WOS:000414160500028
Matteo_Keller	15 März 2018	WOS_Search3	Out	A	nB	Plieninger, Tobias; Rolo, Victor; Moreno, Gerardo	Large-Scale Patterns of Quercus ilex, Quercus suber, and Quercus pyrenaica Regeneration in Central-Western Spain	ECOSYSTEMS	In Central-Western Spain, forests and woodlands composed of Quercus sp. support outstanding levels of biodiversity, but there is increasing concern about their long-term persistence due to a lack of regeneration. We hypothesize that this regenerative lack is operating on a large geographic scale; that there are differences in the abundance of regeneration between three oak species; that oak regen…				WOS:000280260100002
Matteo_Keller	15 März 2018	WOS_Search3	Out	T	nB	Lagomarsino, Alessandra; Benedetti, Anna; Marinari, Sara; Pompili, Letizia; Moscatelli, M. Cristina; Roggero, Pier Paolo; Lai, Roberto; Ledda, Luigi; Grego, Stefano	Soil organic C variability and microbial functions in a Mediterranean agro-forest ecosystem	BIOLOGY AND FERTILITY OF SOILS	Five soils characterised by different agro-forest managements, typical of Mediterranean environment and with increasing human impact were chosen in Sardinia (Italy): two vineyards with different management systems, a rotation hay crop-pasture and a forest (Quercus suber L.). The study aimed to investigate the relationships between C storage and microbial functionality in soil under different mana…				WOS:000288251700005
Matteo_Keller	15 März 2018	WOS_Search3	Out	T	nB	Ehret, M.; Buehle, L.; Grass, R.; Lamersdorf, N.; Wachendorf, M.	Bioenergy provision by an alley cropping system of grassland and shrub willow hybrids: biomass, fuel characteristics and net energy yields	AGROFORESTRY SYSTEMS	In the temperate zone, alley cropping is promoted as a climate change-resilient agroforestry practice for the provision of biogenic energy carriers. However, little information is available on the potential of such cropping systems as feedstock for biofuel production. In a field trial in Central Europe, the triennial performance of alley cropping systems was assessed. The systems consisted of clo…				WOS:000351195300014
Matteo_Keller	15 März 2018	WOS_Search3	Out	A	nB	Azul, Anabela Marisa; Mendes, Sara Margarida; Sousa, Jose Paulo; Freitas, Helena	Fungal fruitbodies and soil macrofauna as indicators of land use practices on soil biodiversity in Montado	AGROFORESTRY SYSTEMS	The impacts of land use on soil biodiversity are still poorly understood, although soil fungi and macrofauna are recognized to provide benefits to ecosystems. Here, we tested whether land use practices used to control shrub density influences the fruiting macromycetes (ectomycorrhizal-forming fungi-ECMF-and saprobes) and soil macrofauna diversity and abundance in Montado ecosystems. To address th…				WOS:000290162300004
Matteo_Keller	15 März 2018	WOS_Search3	Out	A	nB	Malschi, Dana; Tritean, Nicolae; Serbanescu, Romeo	PROTECTIVE AGROFORESTRY BELTS AND THEIR ENVIRONMENTAL IMPORTANCE FOR SUSTAINABLE AGRICULTURE DEVELOPMENT IN TRANSYLVANIA	ROMANIAN AGRICULTURAL RESEARCH	In Romania, new directions towards conservative agriculture are taking shape within the systems of sustainable agricultural development by implementing the results of the research regarding planting forestry belts with many protective effects on crops, biodiversity, stability, insecticides application limiting, soil erosion control etc. The paper is related to plant-pest-entomophagous interaction…				WOS:000284238600014
Matteo_Keller	15 März 2018	WOS_Search3	Out	A	nEU	Ikin, Karen; Mortelliti, Alessio; Stein, John; Michael, Damian; Crane, Mason; Okada, Sachiko; Wood, Jeff; Lindenmayer, David	Woodland habitat structures are affected by both agricultural land management and abiotic conditions	LANDSCAPE ECOLOGY	The identification of habitat structures with biologically meaningful links to habitat quality has enabled an increased understanding of wildlife distributions in fragmented landscapes. However, knowledge is lacking of where these structures occur in the landscape.For a broad-scale agricultural landscape, we investigated how the occurrence and abundance of wildlife habitat structures is related t…				WOS:000360673200003
Matteo_Keller	15 März 2018	WOS_Search3	Out	A	nB	Plieninger, Tobias; Schleyer, Christian; Mantel, Martin; Hostert, Patrick	Is there a forest transition outside forests? Trajectories of farm trees and effects on ecosystem services in an agricultural landscape in Eastern Germany	LAND USE POLICY	Most industrial countries have experienced a transformation of land use: from decreasing to expanding forest areas, the so-called forest transition. Outside closed forests, European rural landscapes exhibit a diversity of tree-based agricultural systems, but the question of whether this forest transition has also affected 'trees outside forests' has rarely been studied. The aim of this study is t…				WOS:000296041300024
Matteo_Keller	15 März 2018	WOS_Search3	Out	A	nB	Santos-Silva, Celeste; Louro, Rogerio	Assessment of the diversity of epigeous Basidiomycota under different soil-management systems in a montado ecosystem: a case study conducted in Alentejo	AGROFORESTRY SYSTEMS	Several management practices that are employed in Montados are known to affect the establishment and maintenance of Basidiomycota communities immediately after disturbances have occurred, contributing to their development or, conversely, decreasing their diversity. In this study we aim to evaluate the effects of the most common understory and soil-management practices on the diversity of the epig…				WOS:000370710300010
Matteo_Keller	15 März 2018	WOS_Search3	Out	A	nB	Pinto Casquilho, Jose Armando	FOREST ECOMOSAIC: COMPOSITION, INFORMATION INDICES, ABDUCTION	REVISTA ARVORE	This work presents a set of indices of information on the composition of landscape mosaics which extends to the concept of ecomosaic. These indices are successive generalizations of the Shannon function, used to measure landscape diversity, and interpreted as statistical entropy, or average value of information of a canonical system, a macroscopic parameter of a stochastic system; the formulas ca…				WOS:000304543500013
Matteo_Keller	15 März 2018	WOS_Search3	Out	A	conc	Arts, Bas; Behagel, Jelle; Turnhout, Esther; de Koning, Jessica; van Bommel, Severine	A practice based approach to forest governance	FOREST POLICY AND ECONOMICS	'Forest governance' refers to new modes of regulation in the forest sector, such as decentralized, community-based and market-oriented policy instruments and management approaches. Its main theoretical basis consists of two mainstream models: rational choice and neo-institutionalism. Since these models rest upon problematic conceptualisations of 'the social', this paper proposes a so-called 'prac…				WOS:000347770800002
Matteo_Keller	15 März 2018	WOS_Search3	Out	T	nB	Weissteiner, Christof J.; Garcia-Feced, Celia; Paracchini, Maria Luisa	A new view on EU agricultural landscapes: Quantifying patchiness to assess farmland heterogeneity	ECOLOGICAL INDICATORS	Mapping and assessment of ecosystem services in agricultural landscapes as required by the EU biodiversity policy need a better characterization of the given landscape typology according to its ecological and cultural values. Such need should be accommodated by a better discrimination of the landscape characteristics linked to the capacity of providing ecosystem services and socio-cultural benefi…				WOS:000367411200018
Matteo_Keller	15 März 2018	WOS_Search3	Out	T	nB	Sanz, J.; Gonzalez-Fernandez, I.; Calvete-Sogo, H.; Lin, J. S.; Alonso, R.; Muntifering, R.; Bermejo, V.	Ozone and nitrogen effects on yield and nutritive quality of the annual legume Trifolium cherleri	ATMOSPHERIC ENVIRONMENT	Two independent experiments were performed in an Open-Top Chamber facility to determine the response of biomass and nutritive quality of the annual legume Trifolium cherleri to increased levels of ozone (O-3) and nitrogen (N) deposition, two main drivers of global change. Plants growing in pots were exposed to three O-3 treatments: charcoal-filtered air (CFA); non-filtered air, reproducing ambien…				WOS:000340316300081
Matteo_Keller	15 März 2018	WOS_Search3	Out	A	nB	Lopez-Sanchez, Aida; Perea, Ramon; Dirzo, Rodolfo; Roig, Sonia	Livestock vs. wild ungulate management in the conservation of Mediterranean dehesas: Implications for oak regeneration	FOREST ECOLOGY AND MANAGEMENT	Dehesas are traditional silvo-pastoral systems with scattered oak trees that maintain considerably high biodiversity. Over the last five decades, dehesas have undergone significant management changes, causing a reduction in oak recruitment that threatens their long-term persistence. Here we examine oak regeneration in Mediterranean dehesas of Central Spain under three distinct and representative …				WOS:000369556700011
Matteo_Keller	15 März 2018	WOS_Search3	Out	A	nEU	Hanspach, Jan; Martin, Tara G; Lentini, Pia E; Gibbons, Philip; Fischer, Joern; Law, Brad	Figure_S2.tif.	Figshare	Schemes designed to make farming landscapes less hostile to wildlife have been questioned because target taxa do not always respond in the expected manner. Microbats are often overlooked in this process, yet persist in agricultural landscapes and exert top-down control of crop pests. We investigated the relationship between microbats and measures commonly incorporated into agri-environment scheme…				DRCI:DATA2013091003450757
Matteo_Keller	15 März 2018	WOS_Search3	Out	A	nA	Alexander, K.N.A.; Bower, L.; Green, G.H.	A REMARKABLE SAPROXYLIC INSECT FAUNA FROM A TRADITIONAL ORCHARD IN WORCESTERSHIRE - BUT ARE THE SPECIES RESIDENT OR TRANSITORY?	British Journal of Entomology and Natural History	Two flight interception traps were operated within a traditional orchard nature reserve across the 2013 field season. The resulting catch included four species with British Red Data Book status and 16 with Nationally Scarce status, with the emphasis very much on saproxylic species and especially those regarded as characteristic of ancient wood pasture situations. The same site has been surveyed o…				ZOOREC:ZOOR15106036778
Matteo_Keller	15 März 2018	WOS_Search3	Out	T	nB	Jose Leiva, Maria; Manuel Mancilla-Leyton, Juan; Martin-Vicente, Angel	Methods to improve the recruitment of holm-oak seedlings in grazed Mediterranean savanna-like ecosystems (dehesas)	ANNALS OF FOREST SCIENCE	Dehesas are savanna-like ecosystems of human origin that extend broadly in the Mediterranean area of the Iberian Peninsula. They consist of scattered oaks (mainly Quercus ilex subsp. ballota L. holm-oak), an annual grassland layer and interspersed shrubs. These ecosystems, used for grazing and wild game, support high plant and animal biodiversity and provide important environmental services. At p…				WOS:000312770700002
Matteo_Keller	15 März 2018	WOS_Search3	Out	T	nB	Turcinaviciene, Jurga; Radzeviciute, Rita; Budriene, Anna; Budrys, Eduardas	Species identification and genetic differentiation of European cavity-nesting wasps (Hymenoptera: Vespidae, Pompilidae, Crabronidae) inferred from DNA barcoding data	MITOCHONDRIAL DNA PART A	Solitary trap-nesting wasps are prospective bioindicators of anthropogenic pressures on natural ecosystems and one of the surrogate taxa for biodiversity assessments. The implementation of these studies is taxonomy-based and relies on accurate identification of species. The identification of larval stages of cavity-nesting Hymenoptera, collected using trap-nests, is complicated or impossible befo…				WOS:000366388100196
Matteo_Keller	15 März 2018	WOS_Search3	Out	A	nB	Kirby, Keith J.	WHAT MIGHT A SUSTAINABLE POPULATION OF TREES IN WOOD-PASTURE SITES LOOK LIKE?	Hacquetia	Wood-pastures are important for their open-ground biodiversity and for the old trees they contain. However, younger trees to replace the current generation of old trees are often scarce, a potential threat to the future of the habitat mosaic and of species dependent on the trees. A simple model was used to illustrate how many younger trees might be expected under different assumptions of desired …				BCI:BCI201500662497
Matteo_Keller	15 März 2018	WOS_Search3	Out	A	nA	Alexander, Keith N.A.; Anderson, Roy	The beetles of decaying wood in Ireland. A provisional annotated checklist of saproxylic Coleoptera.	Irish Wildlife Manuals	A full list is provided of the saproxylic (wood-decay) beetles known to have been resident in Ireland in modern times, together with information about their ecology and distribution, with site records organised by vice county. For each of the 274 species an estimation of their current status is suggested, and species with an apparent association with old growth (ancient woodland and/or ancient wo…				ZOOREC:ZOOR14901005951
Matteo_Keller	15 März 2018	WOS_Search3	Out	A	nB	Noack, Frederik A. W.; Manthey, Michael; Ruitenbeek, Jack H.; Mohadjer, M. R. Marvie	Separate or mixed production of timber, livestock and biodiversity in the Caspian Forest	ECOLOGICAL ECONOMICS	The temperate deciduous forest on the northern slopes of the Alborz Mountains has a high biological diversity and many endemic species Huge areas are still old-growth forest but logging and grazing have degraded large parts of the forest These degraded areas have low timber and forage yields and a species composition that differs from its natural state In this study we present an analytical and a…				WOS:000284437000009
Matteo_Keller	15 März 2018	WOS_Search3	Out	T	nB	Moretti, Valerio; Renzi, Gianluca; Sateriano, Adele; Salvati, Luca	Climate changes and forest ecosystems: a multivariate classification of meteorological conditions (1981-2012) in Castelporziano, central Italy	RENDICONTI LINCEI-SCIENZE FISICHE E NATURALI	Identifying signals of climate change and increased meteorological variability requires analytical tools suited to explore large data sets based on multidimensional measures. By focusing primarily on thermometric and precipitation regimes, the present study develops a multivariate classification of 12 climate variables recorded over a period of 32 years (1981-2012) in Castelporziano forest (Rome,…				WOS:000367462300007
Matteo_Keller	15 März 2018	WOS_Search3	Out	A	nDat	Tixier, Marie-Stephane; Arnaud, Anthony; Douin, Martial; Kreiter, Serge	Effects of agroforestry on Phytoseiidae communities (Acari: Mesostigmata) in vineyards. A synthesis of a 10-year period of observations.	ACAROLOGIA	Several species of the predatory mite family Phytoseiidae are of major economic importance for biological pest control in crops, including grapevines. Plant diversification in agrosystems is reported to enhance useful biodiversity and provide ecosystem services. Thus, agroforestry, which consists in co-planting trees and crops, is assumed to be a possible way to ensure regulation of pest outbreak…				WOS:000366897400002
Matteo_Keller	15 März 2018	WOS_Search3	Out	T	nB	Cullotta, Sebastiano; Barbera, Giuseppe	Mapping traditional cultural landscapes in the Mediterranean area using a combined multidisciplinary approach: Method and application to Mount Etna (Sicily; Italy)	LANDSCAPE AND URBAN PLANNING	Traditional cultural landscapes (TCLs) are prominent in Mediterranean countries. The abundance of this landscape type, however, is not reflected by broad-scale inventories and mapping tools. The aim of this paper is to highlight the need for a multidisciplinary approach to landscape analysis, with special reference to the Mediterranean area. We propose an integrated method that combines deductive…				WOS:000288417100010
Matteo_Keller	15 März 2018	WOS_Search3	Out	T	nA	Marull, Joan; Pino, Joan; Tello, Enric; Jose Cordobilla, Maria	Social metabolism, landscape change and land-use planning in the Barcelona Metropolitan Region	LAND USE POLICY	The present work explores the synergies between socio-metabolic energy use and landscape patterns, starting from the hypothesis that there is a complex and changing relationship between the efficiency in both the societal use of energy, and land-use, and the ecosystem functioning of the whole land matrix of the Barcelona Metropolitan Region (BMR). It first compares changes in the social metabolis…				WOS:000273110500043
Matteo_Keller	15 März 2018	WOS_Search3	Out	T	nA	Capotorti, Giulia; Mollo, Barbara; Zavattero, Laura; Anzellotti, Ilaria; Celesti-Grapow, Laura	Setting Priorities for Urban Forest Planning. A Comprehensive Response to Ecological and Social Needs for the Metropolitan Area of Rome (Italy)	SUSTAINABILITY	Urban forests represent key elements of green infrastructure and provide essential ecosystem services in both the ecological and social spheres. Therefore, forestation planning plays a decisive role in the sustainable development strategies of metropolitan areas and addresses the challenge of maintaining biodiversity while improving human health and well-being. The aim of this work is to present …				WOS:000353715400024
Matteo_Keller	15 März 2018	WOS_Search3	Out	T	conc	Guzman Alvarez, Jose Ramon	The image of a tamed landscape: dehesa through History in Spain	CULTURE & HISTORY DIGITAL JOURNAL	This paper focus on the difficulty of applying an apparently clear and transparent concept that refers to an emblematic Mediterranean historical and cultural landscape: the dehesa agroecosystem. This agroecosystem, named montado in Portugal, is located in the southwestern area of the Iberian Peninsula. Dehesa is a very evocative word; it is a concept that, besides, shows a great capacity to conta…				WOS:000404956500003
Matteo_Keller	15 März 2018	WOS_Search3	Out	A	nB	Lefebvre, Marianne; Espinosa, Maria; Gomez y Paloma, Sergio; Paracchini, Maria Luisa; Piorr, Annette; Zasada, Ingo	Agricultural landscapes as multi-scale public good and the role of the Common Agricultural Policy	JOURNAL OF ENVIRONMENTAL PLANNING AND MANAGEMENT	During the last 50years, the Common Agricultural Policy (CAP) has impacted the evolution of European agricultural landscapes by driving changes in land use and farming practices. We propose a typology characterising the scales relevant for agricultural landscapes management and argue that action is required on three scales: (1) a landscape oriented management at the farm level; (2) the coordinati…				WOS:000361468400002
Matteo_Keller	15 März 2018	WOS_Search3	Out	A	nCS	Rigueiro-Rodriguez, Antonio; Mouhbi, Rabia; Santiago-Freijanes, Jose Javier; Gonzalez-Hernandez, Maria del Pilar; Mosquera-Losada, Maria Rosa	Horse grazing systems: understory biomass and plant biodiversity of a Pinus radiata stand	SCIENTIA AGRICOLA	Horse grazing systems may affect productivity and biodiversity of understory developed under Pinus radiata D. Don silvopastoral systems, while acting as a tool to reduce the risk of fire. This study compared continuous and rotational grazing systems effect upon biomass, fractions of stem, sprouts, leaves and woody parts of Ulex europaeus L. and alpha (Species Richness, Shannon-Wiener) and beta (J…				WOS:000300686100006
Matteo_Keller	15 März 2018	WOS_Search3	Out	A	nB	Smit, Christian; Ruifrok, Jasper Laurens	From protege to nurse plant: establishment of thorny shrubs in grazed temperate woodlands	JOURNAL OF VEGETATION SCIENCE	QuestionThorny shrubs play keystone roles in grazed ecosystems by defending non-protected plants against herbivores, but their establishment in grazed ecosystems is poorly understood. Which factors control establishment of recruits of thorny nurse shrubs in grazed temperate woodlands?LocationAncient grazed temperate woodlands (52 degrees 32'N, 6 degrees 36'E), The Netherlands.MethodsWe surveyed b…				WOS:000289728200001
Matteo_Keller	15 März 2018	WOS_Search3	Out	A	nB	Tarrason, David; Ojeda, Gerardo; Ortiz, Oriol; Alcaniz, Josep M.	Can Organic Amendments Be Useful in Transforming a Mediterranean Shrubland into a Dehesa?	RESTORATION ECOLOGY	Transforming a shrubland into a dehesa system may be useful for recovering certain productive and regulatory functions of ecosystems such as grazing potential, soil erosion control, and also for reducing the risk of wildfire. However, the productivity of the herbaceous cover and tree development in the transformed system may be limited by soil fertility, especially after wildfire events. Previous…				WOS:000339662400008
Matteo_Keller	15 März 2018	WOS_Search3	Out	A	nB	Pedroli, Bas; Correia, Teresa Pinto; Primdahl, Jorgen	Challenges for a shared European countryside of uncertain future. Towards a modern community-based landscape perspective	LANDSCAPE RESEARCH	This paper addresses current changes in the highly diverse European landscape, and the way these transitions are being treated in policy and landscape management in the fragmented, heterogeneous and dynamic context of today's Europe. It appears that intersecting driving forces are increasing the complexity of European landscapes and causing polarising developments in agricultural land use, biodiv…				WOS:000375863100008
Matteo_Keller	15 März 2018	WOS_Search3	Out	A	nB	Prikhod'ko, V. E.; Sizemskaya, M. L.	Basal respiration and composition of microbial biomass in virgin and agroforest-reclaimed semidesert soils of the Northern Caspian region	EURASIAN SOIL SCIENCE	Virgin semidesert soils and their analogues subjected to agroforest reclamation 60 years ago were studied in the area of the Dzhanybek Research Station of the Institute of Forest Science of the Russian Academy of Sciences in the Northern Caspian region. The values of C-mic and soil basal respiration (BR) significantly vary among the separate plots. In the 0- to 10-cm layer, the BR rate is 0.28-2.…				WOS:000358782700008
Matteo_Keller	15 März 2018	WOS_Search3	Out	A	nB	Surova, Diana; Pinto-Correia, Teresa	A landscape menu to please them all: Relating users' preferences to land cover classes in the Mediterranean region of Alentejo, Southern Portugal	LAND USE POLICY	To address multifunctional land-use management, and as a response to societal expectations with regard to agriculture and well-being in rural spaces, one of the aspects in need of particular attention in the current research is the spatial expression of the landscape attractiveness. Current knowledge about the attributes of landscape that are most highly appreciated, and the ways that individual …				WOS:000375517900034
Matteo_Keller	15 März 2018	WOS_Search3	Out	A	nEU	Hanspach, Jan; Martin, Tara G; Lentini, Pia E; Gibbons, Philip; Fischer, Joern; Law, Brad	Bats in a Farming Landscape Benefit from Linear Remnants and Unimproved Pastures.	Figshare	Schemes designed to make farming landscapes less hostile to wildlife have been questioned because target taxa do not always respond in the expected manner. Microbats are often overlooked in this process, yet persist in agricultural landscapes and exert top-down control of crop pests. We investigated the relationship between microbats and measures commonly incorporated into agri-environment scheme…				DRCI:DATA2013076003450755
Matteo_Keller	15 März 2018	WOS_Search3	Out	T	conc	Plieninger, Tobias; Schaich, Harald	Socialist and postsocialist land-use legacies determine farm woodland composition and structure: lessons from Eastern Germany	EUROPEAN JOURNAL OF FOREST RESEARCH	European agroecosystems host a variety of farm woodlands that act as primary determinants of biodiversity and ecosystem services. While woodland areas have been in decline worldwide, they have regionally increased, for example, in Eastern Germany. This study performs a quantitative and spatially explicit assessment of differences in species richness, diversity, and evenness as well as forest phys…				WOS:000339806200004
Matteo_Keller	15 März 2018	WOS_Search3	Out	A	nB	Almeida, Mara; Guerra, Carlos; Pinto-Correia, Teresa	Unfolding relations between land cover and farm management: high nature value assessment in complex silvo-pastoral systems	GEOGRAFISK TIDSSKRIFT-DANISH JOURNAL OF GEOGRAPHY	The high nature value (HNV) concept, proposed by the European Environment Agency, recognizes that specific farming systems support high biodiversity levels, mainly as a result of extensive management practices. The Portuguese montado is one of the most significant HNV systems in southern Europe. However, considering the great complexity characterizing these systems both in land management and in …				WOS:000326933900003
Matteo and Amelie and Anne	15 März 2018	WOS_Search1 & WOS_Search3	In			Barriga, Javier C.; Lassaletta, Luis; Moreno, Ana G.	Ground-living spider assemblages from Mediterranean habitats under different management conditions	JOURNAL OF ARACHNOLOGY	Ground-living spiders of different habitats in the Cabatieros National Park, central Spain, each under different management conditions, were studied to characterize their community richness and composition. Five different habitats were selected: Mediterranean forest, abandoned pine plantations and three kinds of dehesas or meadows (differing in their understory management). In three sampling peri…				WOS:000282034400010
Matteo_Keller	15 März 2018	WOS_Search3	Out	A	nA	Barnes, Andrew D.; Weigelt, Patrick; Jochum, Malte; Ott, David; Hodapp, Dorothee; Haneda, Noor Farikhah; Brose, Ulrich	Species richness and biomass explain spatial turnover in ecosystem functioning across tropical and temperate ecosystems	PHILOSOPHICAL TRANSACTIONS OF THE ROYAL SOCIETY B-BIOLOGICAL SCIENCES	Predicting ecosystem functioning at large spatial scales rests on our ability to scale up from local plots to landscapes, but this is highly contingent on our understanding of how functioning varies through space. Such an understanding has been hampered by a strong experimental focus of biodiversity ecosystem functioning research restricted to small spatial scales. To address this limitation, we …				WOS:000375896500013
Matteo_Keller	15 März 2018	WOS_Search3	Out	A	nEU	Orefice, Joseph; Smith, Richard G.; Carroll, John; Asbjornsen, Heidi; Kelting, Daniel	Soil and understory plant dynamics during conversion of forest to silvopasture, open pasture, and woodlot	AGROFORESTRY SYSTEMS	Little is known regarding the impact of converting northern hardwood forests to pasture or silvopasture. Our objective was to investigate how understory plant communities and soil physical and chemical properties respond during the first 2 years following conversion of northern hardwood forest to pasture. To accomplish this, we established three forest conversion treatments (silvopasture, open pa…				WOS:000405772000010
Matteo_Keller	15 März 2018	WOS_Search3	Out	A	L	Obregon Romero, Rafael	The influence of land management on edaphic beetle communities (Coleoptera) in the La Serena y Sierras Perifericas ZEPA-LIC, in Badajoz (Spain)	Boletin de la SEA	The diversity, species richness and abundance of 28 edaphic beetle species with regards to land management were studied in the patchwork of agricultural, forest and cattle-raising land within the La Serena y Sierras Perifericas ZEPA-LIC (Badajoz, Spain). The species-habitat relationship of edaphic beetle communities belonging to the Tenebrionidae, Carabidae, Meloidae and Cetoniinae from 10 differ…				BCI:BCI201500643096
Matteo_Keller	15 März 2018	WOS_Search3	Out	T	nB	Ehret, Miriam; Grass, Ruediger; Wachendorf, Michael	Productivity at the tree-crop interface of a young willow-grassland alley cropping system	AGROFORESTRY SYSTEMS	Alley cropping multi-rows of shrub willow hybrids and grassland is a promising temperate agroforestry practice for an environmentally sound provision of bioenergy feedstock. The effect of willows, aged 2-3 years, on two grassland mixtures (clover-grass, diversity oriented mixture) was determined at three positions along the tree-crop interface at a study site in Central Germany. Willows modified …				WOS:000419899400007
Matteo_Keller	15 März 2018	WOS_Search3	Out	A	conc	Sandberg, Mattias; Jakobsson, Simon	Trees are all around us: Farmers' management of wood pastures in the light of a controversial policy.	Journal of environmental management	Wood pastures are some of the most species-rich environments found in Europe and therefore essential habitats for biodiversity conservation. Society also puts faith in multiple values of trees, ranging from climate change mitigation to socio-cultural traditions. Therefore, the seemingly arbitrary tree density limit for pasture environments imposed by the EU through its Common Agricultural Policy …				MEDLINE:29438928
Matteo_Keller	15 März 2018	WOS_Search3	Out	A	nA	Edvardsen, Anette; Halvorsen, Rune; Norderhaug, Ann; Pedersen, Oddvar; Rydgren, Knut	Habitat specificity of patches in modern agricultural landscapes	LANDSCAPE ECOLOGY	Habitat specificity analysis provides a tool for partitioning landscape species diversity on landscape elements by separating patches with many rare specialist species from patches with the same number of species, all of which are common generalists and thus provide information of relevance to conservation goals at regional and national levels. Our analyses were based upon species data from 2201 …				WOS:000279592100007
Matteo_Keller	15 März 2018	WOS_Search3	Out	T	conc	Kukulak, Jozef	Charcoal in alluvium of mountain streams in the Bieszczady Mountains (Polish Carpathians) as a carrier of information on the local palaeoenvironment	GEOCHRONOMETRIA	Fragments of charcoal are present in floodplain alluvium of the San and StrwiA...A1/4 rivers in the Polish part of the Bieszczady Mountains, Polish East Carpathians. They occur as single clasts or in lenses in the basal part of fine-grained alluvium, together with unburnt wood debris, or in the middle part of the vertical sequence of the floodplain alluvium. 14 samples of charcoal from the upper …				WOS:000338330700011
Matteo_Keller	15 März 2018	WOS_Search3	Out	A	nB	Zambon, Ilaria; Colantoni, Andrea; Carlucci, Margherita; Morrow, Nathan; Sateriano, Adele; Salvati, Luca	Land quality, sustainable development and environmental degradation in agricultural districts: A computational approach based on entropy indexes	ENVIRONMENTAL IMPACT ASSESSMENT REVIEW	Land Degradation (LD) in sodo-environmental systems negatively impacts sustainable development paths. This study proposes a framework to LD evaluation based on indicators of diversification in the spatial distribution of sensitive land. We hypothesize that conditions for spatial heterogeneity in a composite index of land sensitivity are more frequently associated to areas prone to LD than spatial…				WOS:000401381600005
Matteo_Keller	15 März 2018	WOS_Search3	Out	A	conc	Gross, Patrizia; Konold, Werner	The "Mittelwald" - an agroforestry system between rigid sustainability and creative options. A historical study	ALLGEMEINE FORST UND JAGDZEITUNG	Historical forms of forest use such as coppice-with-standards and forest pasture are currently undergoing a renaissance, particularly from a nature conservation perspective. An examination of the forestry literature pertaining to coppice-with-standards and forest pasture from the 19(th) century, particularly the silviculture literature on the subjects which is equal parts purely theoretical and p…				WOS:000278544700003
Matteo_Keller	15 März 2018	WOS_Search3	Out	A	nB	Rudolf, Kinga; Pal-Fam, Ferenc; Morschhauser, Tamas	MACROFUNGI RECORDS FROM A WOOD PASTURE IN THE BELSO-CSEREHAT (NE HUNGARY)	Studia Botanica Hungarica	In the Belso-Cserehat the oak-wood pastures have significant natural values. These areas remaining aft er the abandonment of grazing become more and more conspicuous as protected areas nowadays, Europe-wide. The Irota wood pasture has been formed from Quercetum petraeaecerris and Carici pilosae-Carpinetum forest associations. In the 1980s aft er the abandonment of grazing the area went through a …				BCI:BCI201700228163
Matteo_Keller	15 März 2018	WOS_Search3	In			Wood, Heather; Lindborg, Regina; Jakobsson, Simon	European Union tree density limits do not reflect bat diversity in wood-pastures	BIOLOGICAL CONSERVATION	The European Union's Common Agricultural Policy (CAP) recommends subsidies are only granted for wood pastures with < 100 trees/ha. This guidance exists despite these habitats being among the most biodiverse in boreal Europe and currently under threat due to land conversion. Bats are important bio-indicators of agricultural landscapes, but bat diversity has not explicitly been studied in relation …				WOS:000405881600008
Matteo_Keller	15 März 2018	WOS_Search3	Out	A	nB	Van Uytvanck, Jan; Van Noyen, Anke; Milotic, Tanja; Decleer, Kris; Hoffmann, Maurice	Woodland regeneration on grazed former arable land: A question of tolerance, defence or protection?	JOURNAL FOR NATURE CONSERVATION	Ecological restoration of native woodlands and wooded pastures on former agricultural land is an important topic in modern conservation practice. The introduction of large herbivores is increasingly used to achieve these aims. We investigated how grazing, resistance traits of plants( concerning herbivory) and associational resistance interact and affect the establishment pattern of woody species …				WOS:000278650600008
Matteo and Amelie	15 März 2018	WOS_Search1 & WOS_Search3	Out	A	conc	Oellerer, Kinga	THE GROUND VEGETATION MANAGEMENT OF WOOD-PASTURES IN ROMANIA - INSIGHTS IN THE PAST FOR CONSERVATION MANAGEMENT IN THE FUTURE	APPLIED ECOLOGY AND ENVIRONMENTAL RESEARCH	Wood-pastures are important elements of the European natural and cultural heritage, fulfilling several ecological functions at local and landscape scale (e.g. providing a valuable habitat for a wide range of species, as well as a link to traditional landscape management practices), but are nowadays in decline especially due to land-use changes begun in the 20th century and lack of legal recogniti…				WOS:000342047000013
Matteo_Keller	15 März 2018	WOS_Search3	Out	T	nEU	Rivero-Romero, Alexis D.; Moreno-Calles, Ana I.; Casas, Alejandro; Castillo, Alicia; Camou-Guerrero, Andres	Traditional climate knowledge: a case study in a peasant community of Tlaxcala, Mexico	JOURNAL OF ETHNOBIOLOGY AND ETHNOMEDICINE	Background: Traditional climate knowledge is a comprehensive system of insights, experiences and practices used by peasant communities to deal with the uncertainties of climate conditions affecting their livelihood. This knowledge is today as relevant in the Mesoamerican and Andean regions as it is in Europe and Asia. Our research sought to analyze the traditional knowledge about the weather and …				WOS:000383648800001
Matteo_Keller	15 März 2018	WOS_Search3	Out	A	nB	Bobiec, Andrzej; Kuijper, Dries P. J.; Niklasson, Mats; Romankiewicz, Aneta; Solecka, Katarzyna	Oak (Quercus robur L.) regeneration in early successional woodlands grazed by wild ungulates in the absence of livestock	FOREST ECOLOGY AND MANAGEMENT	Wooded pastures grazed by livestock are believed to be landscapes that provide favourable conditions for spontaneous regeneration of oaks, including Quercus robur. A key mechanism for oak regeneration in these systems is 'associational resistance', spatial association with unpalatable plants which offer protection against herbivory. There is little knowledge on how oak regenerates without livesto…				WOS:000292672800008
Matteo_Keller	15 März 2018	WOS_Search3	Out	A	nA	Parmain, Guillem; Bouget, Christophe	Large solitary oaks as keystone structures for saproxylic beetles in European agricultural landscapes	INSECT CONSERVATION AND DIVERSITY	1. Trees outside forests (TOFs) are declining in agricultural landscapes worldwide. Although they provide valuable habitats for saproxylic species, their relative contribution to saproxylic biodiversity with respect to forests is poorly known. Our aim was to investigate the conservation value of oak TOFs for saproxylic beetles in European agricultural landscapes.2. In our design, plots pairing fo…				WOS:000419246800009
Matteo_Keller	15 März 2018	WOS_Search3	Out	A	nA	Santos-Silva, C.; Goncalves, A.; Louro, R.	Canopy cover influence on macrofungal richness and sporocarp production in montado ecosystems	AGROFORESTRY SYSTEMS	In this study we aimed to find out how macrofungi richness and sporocarp production varies in relation to both canopy cover and proximity of crown projection area, in order to discuss strategies and point out management actions that ensure macrofungal communities sustainability in montado ecosystems. The sporocarp survey was conducted once every two weeks, from October to February, between 2007 a…				WOS:000290162300006
Matteo_Keller	15 März 2018	WOS_Search3	Out	A	nEU	Lentini, Pia E.; Gibbons, Philip; Fischer, Joern; Law, Brad; Hanspach, Jan; Martin, Tara G.	Bats in a Farming Landscape Benefit from Linear Remnants and Unimproved Pastures	PLOS ONE	Schemes designed to make farming landscapes less hostile to wildlife have been questioned because target taxa do not always respond in the expected manner. Microbats are often overlooked in this process, yet persist in agricultural landscapes and exert top-down control of crop pests. We investigated the relationship between microbats and measures commonly incorporated into agri-environment scheme…				WOS:000311151900012
Matteo_Keller	15 März 2018	WOS_Search3	Out	T	nB	Gimmi, Urs; Wohlgemuth, Thomas; Rigling, Andreas; Hoffmann, Christian W.; Buergi, Matthias	Land-use and climate change effects in forest compositional trajectories in a dry Central-Alpine valley	ANNALS OF FOREST SCIENCE	Increased mortality of Scots pine (Pinus sylvestris L.) and spreading of deciduous trees are observed in the Swiss Rhone valley. Previous research identified climate change effects as main drivers of this trend. On the local scale, we hypothesize that legacies from past anthropogenic disturbances are superimposed on climate effects.We reconstructed land-use history and quantified changes in tree …				WOS:000283532000001
Matteo_Keller	15 März 2018	WOS_Search3	Out	A	nA	Helbing, Felix; Blaeser, Tim Peter; Loeffler, Franz; Fartmann, Thomas	Response of Orthoptera communities to succession in alluvial pine woodlands	JOURNAL OF INSECT CONSERVATION	During the past 150 years forest management has dramatically altered in Central European woodlands, with severe consequences for biodiversity. Light forests that fulfilled variable human demands were replaced by dark high forests that function solely as wood plantations. In the Alps, by contrast, open woodlands are still present because the traditional land use as wood pasture has remained and ph…				WOS:000336400000008
Matteo_Keller	15 März 2018	WOS_Search3	Out	A	conc	Hartel, Tibor; Plieninger, Tobias; Varga, Anna	Wood-pastures in Europe	EUROPE'S CHANGING WOODS AND FORESTS FROM WILDWOOD TO MANAGED LANDSCAPES	Wood-pastures are archetypes of High Nature Value Farmlands in Europe and hold exceptional ecological, social, and cultural values. Yet, wood-pastures have been through a sharp decline all over Europe, mainly due to processes of agricultural intensification and abandonment. Recently, wood-pastures have found increasing attention from conservation science and policy across Europe. In this paper we…				WOS:000377026100008
Matteo_Keller	15 März 2018	WOS_Search3	Out	A	nB	Costa, Jose M.; da Silva, Luis P.; Ramos, Jaime A.; Heleno, Ruben H.	Sampling completeness in seed dispersal networks: When enough is enough	BASIC AND APPLIED ECOLOGY	Ecological networks are an increasingly popular tool to explore community assembly rules and frame practical conservation issues. However, most described networks vary largely in sampling effort, hampering the distinction of true biological patterns from artefacts caused by poor sampling. Identifying entire seeds in the droppings of mist-netted birds is generally considered a preferred sampling m…				WOS:000371313700007
Matteo_Keller	15 März 2018	WOS_Search3	Out	A	nB	Acebes, Pablo; Pereira, David; Onate, Juan J.	Towards the identification and assessment of HNV Dehesas: a meso-scale approach	AGROFORESTRY SYSTEMS	Iberian dehesa and montado are paradigmatic high nature value (HNV) agroforestry systems in Europe. Nevertheless their conservation status is uncertain as a consequence of their typological variety, different intensity of management practices on the ground, and other ongoing processes challenging their long-term sustainability. The existing broad gradients of dehesa and montado types impose diffi…				WOS:000370710300002
[truncated: 781 more rows]
