# Supplementary material for: European agroforestry has no unequivocal effect on biodiversity: a time-cumulative meta-analysis
Source: BMC Ecol Evol. 2021 Oct 23;21:193. doi: 10.1186/s12862-021-01911-9 (PMC8541809; doi:10.1186/s12862-021-01911-9)
Supplement: Supplementary file 2 — Additional file 2. Literature included in meta analysis. It contains the full reference of all the 50 studies retained after the literature search (Additional file 1) and included in the meta analysis. It is also available in the bib format (.bib) for the integration in a reference software. [file 12862_2021_1911_MOESM2_ESM.zip]

Archive with 4 entries (4 files):
- Appendix2_References_of_included_studies.pdf
- __MACOSX/._Appendix2_References_of_included_studies.pdf
- Appendix2_References_of_included_studies.bib
- __MACOSX/._Appendix2_References_of_included_studies.bib
