# Supplementary material for: European agroforestry has no unequivocal effect on biodiversity: a time-cumulative meta-analysis
Source: BMC Ecol Evol. 2021 Oct 23;21:193. doi: 10.1186/s12862-021-01911-9 (PMC8541809; doi:10.1186/s12862-021-01911-9)
Supplement: Supplementary file 2 — Additional file 2. Literature included in meta analysis. It contains the full reference of all the 50 studies retained after the literature search (Additional file 1) and included in the meta analysis. It is also available in the bib format (.bib) for the integration in a reference software. [file 12862_2021_1911_MOESM2_ESM.zip › Appendix2_References_of_included_studies.bib]

% Encoding: ISO-8859-1

@Article{Garrido-Jurado2015,
  author    = {Garrido-Jurado, Inmaculada and Fern{\'{a}}ndez-bravo, Mar{\'{i}}a and Campos, Carlos and Quesada-moraga, Enrique},
  title     = {{Diversity of entomopathogenic Hypocreales in soil and phylloplanes of five Mediterranean cropping systems}},
  journal   = {Journal of Invertebrate Pathology},
  year      = {2015},
  volume    = {130},
  pages     = {97--106},
  issn      = {0022-2011},
  doi       = {10.1016/j.jip.2015.06.001},
  file      = {:Users/anne/Documents/Uni/Literature/Journal of Invertebrate Pathology/Garrido-Jurado et al.{\_}2015{\_}Diversity of entomopathogenic Hypocreales in soil and phylloplanes of five Mediterranean cropping systems.pdf:pdf},
  publisher = {Elsevier Inc.},
  url       = {http://dx.doi.org/10.1016/j.jip.2015.06.001},
}

@Article{Rossetti2015,
  author    = {Rossetti, I. and Bagella, S. and Cappai, C. and Caria, M. C. and Lai, R. and Roggero, P. P. and {Martins da Silva}, P. and Sousa, J. P. and Querner, P. and Seddaiu, G.},
  title     = {{Isolated cork oak trees affect soil properties and biodiversity in a Mediterranean wooded grassland}},
  journal   = {Agriculture, Ecosystems and Environment},
  year      = {2015},
  volume    = {202},
  pages     = {203--216},
  issn      = {01678809},
  abstract  = {Mediterranean wooded grasslands are multipurpose systems that support high plant and animal diversity levels and are habitats of European importance (i.e., 6310 - Dehesas with evergreen Quercus spp.). Moreover, these systems offer a number of agro-ecosystem services such as forage production, soil carbon sequestration, nutrient recycling and soil protection. The scattered trees enhance the ecological complexity of grassland influencing the soil properties, the herbaceous layer diversity and composition and the soil communities. Understanding how isolated trees influence the other components of the system is essential to comprehend their role supporting high levels of above and below ground biodiversity and ecosystem services. In the present study, we present a hypothetical framework of the effects of isolated trees on soil properties, plant and soil fauna assemblages, the latter here represented by the class Collembola. The floor litter and the associated input of organic matter to the soil was a key factor linking the components of the tree-soil-biodiversity system in a Mediterranean cork oak wooded grassland.Topsoil C increased by +50{\%} under the tree canopy in comparison with the areas beyond the tree canopy. Plant diversity was lower under tree canopy, but contributed to enhance the total species richness of the grassland. Collembolan diversity was higher under the peculiar conditions beneath the tree canopy. Relationships between plant and collembolan species emerged. The findings of this study suggest that isolated trees have direct and indirect effects on soil properties, plant and collembolan assemblages, hence they can influence the ecological processes of wooded grasslands, with implications for food webs, nutrient cycling and productivity of the agro-ecosystem.},
  doi       = {10.1016/j.agee.2015.01.008},
  file      = {:Users/anne/Documents/Uni/Literature/Agriculture, Ecosystems and Environment/Rossetti et al.{\_}2015{\_}Isolated cork oak trees affect soil properties and biodiversity in a Mediterranean wooded grassland.pdf:pdf},
  isbn      = {0167-8809},
  keywords  = {Above-below ground biodiversity,Dehesa,Floor litter,Quercus suber,Soil fauna,Soil organic matter},
  publisher = {Elsevier B.V.},
  url       = {http://dx.doi.org/10.1016/j.agee.2015.01.008},
}

@Article{Barriga2010,
  author   = {Barriga, Javier C. and Lassaletta, Luis and Moreno, Ana G.},
  title    = {{Ground-living spider assemblages from Mediterranean habitats under different management conditions.}},
  journal  = {Journal of Arachnology},
  year     = {2010},
  volume   = {38},
  number   = {2},
  pages    = {258--269},
  issn     = {0161-8202},
  abstract = {Ground-living spiders of different habitats in the Caban˜eros National Park, central Spain, each under different management conditions, were studied to characterize their community richness and composition. Five different habitats were selected: Mediterranean forest, abandoned pine plantations and three kinds of dehesas or meadows (differing in their understory management). In three sampling periods, during two springs and one in fall (2001–2002), a total of 1,152 pitfall traps were deployed in five different habitats. A total of 3,801 adult spiders, representing 105 species from 24 families were collected, among which 13 are considered endemic for the Iberian Peninsula. Correspondence analysis and indicator species analysis showed that spider richness and assemblages differed considerably among the different habitats. The scrub dehesa had the highest ground-living spider richness. Twenty-three indicator species were identified for the different habitats, of which four are considered endemic for the Iberian Peninsula. Gnaphosidae have a high potential as indicators of habitat quality},
  doi      = {10.1636/P09-40.1},
  file     = {:Users/anne/Documents/Uni/Literature/Journal of Arachnology/Barriga, Lassaletta, Moreno{\_}2010{\_}Ground-living spider assemblages from Mediterranean habitats under different management conditions.pdf:pdf},
  isbn     = {0161-8202},
  keywords = {Araneae,Iberian Peninsula,dehesa,endemic,indicator species},
  url      = {http://search.ebscohost.com/login.aspx?direct=true{\&}db=a9h{\&}AN=54056126{\&}lang=pt-br{\&}site=ehost-live{\&}scope=site},
}

@Article{Aragon2010,
  author    = {Arag{\'{o}}n, Gregorio and L{\'{o}}pez, Rub{\'{e}}n and Mart{\'{i}}nez, Isabel},
  title     = {{Effects of Mediterranean dehesa management on epiphytic lichens}},
  journal   = {Science of the Total Environment},
  year      = {2010},
  volume    = {409},
  number    = {1},
  pages     = {116--122},
  issn      = {00489697},
  abstract  = {Spanish holm oak (Quercus ilex subsp. ballota) open woodlands (dehesas) maintain a high diversity of plants and animals compared to other forested Mediterranean habits, but little is known about the responses of epiphytic lichens to different management regimes that are applied to this woodland type. The present study was carried out in central-southern Spain and included four management regimes: agriculture, grazing of sheep, grassland grazed by wild ungulates (deer), and abandoned dehesas covered by shrubs. Total species richness and cover exhibited considerable variation among management regimes. Both parameters tended to decrease with the intensity of management, abandoned dehesas maintaining a higher number of species than more intensively managed habitats. Lichen composition also significantly differed among the four regimes. Nitrophytic species were clearly associated with more intensive management regimes (farming or livestock management), whereas non-nitrophytic species favored abandoned dehesas. ?? 2010 Elsevier B.V.},
  doi       = {10.1016/j.scitotenv.2010.09.034},
  file      = {:Users/anne/Documents/Uni/Literature/Science of the Total Environment/Arag{\'{o}}n, L{\'{o}}pez, Mart{\'{i}}nez{\_}2010{\_}Effects of Mediterranean dehesa management on epiphytic lichens.pdf:pdf},
  isbn      = {0048-9697},
  keywords  = {Lichen composition,Management regime,Mediterranean Spain,Nitrophytic species,Open woodlands,Quercus ilex subsp. ballota},
  pmid      = {20937519},
  publisher = {Elsevier B.V.},
  url       = {http://dx.doi.org/10.1016/j.scitotenv.2010.09.034},
}

@InProceedings{Giordani2010,
  author    = {Giordani, Paolo and Incerti, Guido and Rizzi, Guido and Ginaldi, Fabrizio and Viglione, Serena and Ellini, Ivano and Brunialti, Giorgio and Malaspina, Paola and Modenesi, Paolo},
  title     = {{Land use intensity drives the local variation of lichen diversity in Mediterranean ecosystems sensitive to desertification}},
  booktitle = {Biology of Lichens – Symbiosis, Ecology, Environm. Monitoring, Systematics, Cyber Applications},
  year      = {2010},
  editor    = {Nash, Thomas H},
  pages     = {139--148},
  address   = {Stuttgart},
  publisher = {J. Cramer in der Gebr{\"{u}}der Borntraeger Verlagsbuchhandlung},
  file      = {:Users/anne/Documents/Uni/Literature/Biology of Lichens – Symbiosis, Ecology, Environm. Monitoring, Systematics, Cyber Applications/Giordani et al.{\_}2010{\_}Land use intensity drives the local variation of lichen diversity in Mediterranean ecosystems sensitive to desertif.pdf:pdf},
  keywords  = {desertification,mediterranean ecosystems},
}

@Article{Pereira2014,
  author   = {Pereira, Pedro and Godinho, Carlos and Gomes, Marisa and Raba{\c{c}}a, Jo{\~{a}}o Eduardo},
  title    = {{The importance of the surroundings: are bird communities of riparian galleries influenced by agroforestry matrices in SW Iberian Peninsula ?}},
  journal  = {Annals of Forest Science},
  year     = {2014},
  volume   = {71},
  pages    = {33--41},
  doi      = {10.1007/s13595-012-0228-x},
  file     = {:Users/anne/Documents/Uni/Literature/Annals of Forest Science/Pereira et al.{\_}2014{\_}The importance of the surroundings are bird communities of riparian galleries influenced by agroforestry matrices in.pdf:pdf},
  keywords = {agroforestry gradient,breeding bird assemblages,montado,riparian galleries},
}

@Article{Moreno2016,
  author   = {Moreno, Gerardo and Fernando, Guillermo Gonzalez-bornay and Diaz, Mario},
  title    = {{Exploring the causes of high biodiversity of Iberian dehesas: the importance of wood pastures and marginal habitats}},
  journal  = {Agroforestry Systems},
  year     = {2016},
  volume   = {90},
  pages    = {87--105},
  doi      = {10.1007/s10457-015-9817-7},
  file     = {:Users/anne/Documents/Uni/Literature/Agroforestry Systems/Moreno, Fernando, Diaz{\_}2016{\_}Exploring the causes of high biodiversity of Iberian dehesas the importance of wood pastures and marginal ha.pdf:pdf;:Users/anne/Documents/Uni/Literature/Agroforestry Systems/Moreno, Fernando, Diaz{\_}2016{\_}Exploring the causes of high biodiversity of Iberian dehesas the importance of wood pastures and marginal ha.doc:doc},
  keywords = {accumulation curves {\'{a}} bees,trees {\'{a}} species,wood pastures {\'{a}} scattered,{\'{a}},{\'{a}} spiders {\'{a}} earthworms},
}

@Article{Bagella2014,
  author    = {Bagella, Simonetta and Filigheddu, Rossella and Carmela, Maria and Girlanda, Mariangela and Paolo, Pier},
  title     = {{Contrasting land uses in Mediterranean agro-silvo-pastoral systems generated patchy diversity patterns of vascular plants and below-ground microorganisms}},
  journal   = {Comptes rendus - Biologies},
  year      = {2014},
  volume    = {337},
  number    = {12},
  pages     = {717--724},
  issn      = {1631-0691},
  doi       = {10.1016/j.crvi.2014.09.005},
  file      = {:Users/anne/Documents/Uni/Literature/Comptes rendus - Biologies/Bagella et al.{\_}2014{\_}Contrasting land uses in Mediterranean agro-silvo-pastoral systems generated patchy diversity patterns of vascular p.pdf:pdf},
  publisher = {Academie des sciences},
  url       = {http://dx.doi.org/10.1016/j.crvi.2014.09.005},
}

@Article{Taboada2010,
  author   = {Taboada, {\'{A}}ngela and T{\'{a}}rrega, Reyes and Calvo, Leonor and Marcos, Elena and Marcos, Jos{\'{e}} Antonio and Salgado, Jos{\'{e}} Mar{\'{i}}a},
  title    = {{Plant and carabid beetle species diversity in relation to forest type and structural heterogeneity}},
  journal  = {European Journal of Forest Research},
  year     = {2010},
  volume   = {129},
  number   = {1},
  pages    = {31--45},
  issn     = {16124669},
  abstract = {The aim of this study was to evaluate the influence of forest structure (mainly resulting from human uses) and forest type (the identity of the dominant tree species) on biodiversity. We determined the diversity of two taxonomical groups: the understory vegetation and the edaphic carabid beetle fauna. We selected eight types of forest ecosystems (five replicates or stands per forest type): pine (Pinus sylvestris) plantations of three age classes (10, 40 and 80 years since reforestation), an old-growth relict natural pine forest, and four types of oak (Quercus pyrenaica) stands: mature forests with livestock grazing and firewood extraction, mature forests where uses have been abandoned, ``dehesa{\{}''{\}} ecosystems and shrubby oak ecosystems. The results obtained by a global PCA analysis indicated that both tree size and dominant species influenced the ordination of the 40 forest stands. In general, carabids were more sensitive to changes in forest heterogeneity and responded more clearly to the analysed structural variables than the understory vegetation, although the species richness of both groups was significantly correlated and higher in case of oak forests. Pine forest ecosystems were characterised by the lowest species richness for both taxonomical groups, the lowest plant diversity and by the lowest coefficients of variation and, consequently, low structural heterogeneity. As a result, it was very difficult to discriminate the effects of the spatial heterogeneity and the dominant tree species on biodiversity.},
  doi      = {10.1007/s10342-008-0245-3},
  file     = {:Users/anne/Documents/Uni/Literature/European Journal of Forest Research/Taboada et al.{\_}2010{\_}Plant and carabid beetle species diversity in relation to forest type and structural heterogeneity.pdf:pdf},
  isbn     = {1612-4669},
  keywords = {Biodiversity,Carabid beetles,Heterogeneity,Oak forests,Pine plantations,Understory vegetation},
}

@Article{Gavazov2014,
  author   = {Gavazov, Konstantin and Spiegelberger, Thomas and Buttler, Alexandre},
  title    = {{Transplantation of subalpine wood-pasture turfs along a natural climatic gradient reveals lower resistance of unwooded pastures to climate change compared to wooded ones}},
  journal  = {Oecologia},
  year     = {2014},
  volume   = {174},
  number   = {4},
  pages    = {1425--1435},
  issn     = {00298549},
  abstract = {Climate change could impact strongly on cold-adapted mountain ecosystems, but little is known about its interaction with traditional land-use practices. We used an altitudinal gradient to simulate a year-round warmer and drier climate for semi-natural subalpine grasslands across a landscape of contrasting land-use management. Turf mesocosms from three pasture-woodland land-use types-unwooded pasture, sparsely wooded pasture, and densely wooded pasture-spanning a gradient from high to low management intensity were transplanted downslope to test their resistance to two intensities of climate change. We found strong overall effects of intensive (+4 K) experimental climate change (i.e., warming and reduced precipitation) on plant community structure and function, while moderate (+2 K) climate change did not substantially affect the studied land-use types, thus indicating an ecosystem response threshold to moderate climate perturbation. The individual land-use types were affected differently under the +4 K scenario, with a 60{\%} decrease in aboveground biomass (AGB) in unwooded pasture turfs, a 40{\%} decrease in sparsely wooded pasture turfs, and none in densely wooded ones. Similarly, unwooded pasture turfs experienced a 30{\%} loss of species, advanced (by 30 days) phenological development, and a mid-season senescence due to drought stress, while no such effects were recorded for the other land-use types. The observed contrasting effects of climate change across the pasture-woodland landscape have important implications for future decades. The reduced impact of climate change on wooded pastures as compared to unwooded ones should promote the sustainable land use of wooded pastures by maintaining low management intensity and a sparse forest canopy, which buffer the immediate impacts of climate change on herbaceous vegetation.},
  doi      = {10.1007/s00442-013-2839-9},
  file     = {:Users/anne/Documents/Uni/Literature/Oecologia/Gavazov, Spiegelberger, Buttler{\_}2014{\_}Transplantation of subalpine wood-pasture turfs along a natural climatic gradient reveals lower res.pdf:pdf},
  isbn     = {0029-8549},
  keywords = {Climate change,Gradient,Land use,Mesocosm,NDVI,Plant growth form,Plant species richness,Transplantation},
  pmid     = {24305862},
}

@Article{Barbera2005,
  author   = {Barbera, G and Cullotta, S and Pizzurro, G M},
  title    = {{Agroforestry systems of Mt Etna, Italy: Biodiversity analysis at landscape, stand and specific level}},
  journal  = {Monitoring and Indicators of Forest Biodiversity in Europe - from Ideas to Operationality},
  year     = {2005},
  volume   = {51},
  pages    = {481--492},
  abstract = {Due to its geomorphological, social and historical characteristics, Sicily shows widespread agroforestry systems (Cullotta et al. 2000). In their possible combinations, silvopastoral, agrisilvicultural, agrosilvopastoral and others (Nair 1985), these systems are the traditional ones of the hilly and piedmont mixed arboriculture where, especially due to geomorphological roughness, intensive monoculture systems are not suitable. On the piedmont belt of Mt Etna, between the lower crop fields and the upper forest belt, these combined systems are well represented and characterise the environment. In order to typify their structure and composition, a biodiversity analysis was carried out at different level (landscape, stand and specific). Biodiversity indicators were applied on agroforestry systems and then compared to the features of agricultural and forestry ones, sampled along an altitudinal transect. At landscape scale indicators of composition (number of patches, patch density, mean patch size and median patch size) and shape (edge density, mean shape index and mean patch fractal dimension) were applied. At stand level the biodiversity was analysed through structural indicators (number of plants, arboreous, shrubby, viny and herbaceous cover, trees clustering, vertical vegetation layering), type, frequency and extension of microsites and species richness indicators (number of arboreous, shrubby and herbaceous species, {\%} of native/non native species). According to their high contribution to the biodiversity, it would be indispensable to preserve agroforestry systems, for the conservation of environmental resources and the maintenance of traditional low-input cultural systems and of a unique landscape.},
  file     = {:Users/anne/Documents/Uni/Literature/Monitoring and Indicators of Forest Biodiversity in Europe - from Ideas to Operationality/Barbera, Cullotta, Pizzurro{\_}2005{\_}Agroforestry systems of Mt Etna, Italy Biodiversity analysis at landscape, stand and specific level.pdf:pdf},
  isbn     = {1237-8801},
  keywords = {community diversity,ed,forest biodiversity in europe,from ideas to operationality,management system,marco marchetti,monitoring and indicators of,multipurpose system,patch diversity,sicily,species diversity},
}

@Article{Paltto2011,
  author  = {Paltto, Heidi and Nordberg, Anna and Nord{\'{e}}n, Bj{\"{o}}rn and Sn{\"{a}}ll, Tord},
  title   = {{Development of secondary woodland in oak wood pastures reduces the richness of rare epiphytic lichens}},
  journal = {PloS one},
  year    = {2011},
  volume  = {6},
  number  = {9},
  pages   = {e24675},
  doi     = {10.1371/journal.pone.0024675},
  file    = {:Users/anne/Documents/Uni/Literature/PloS one/Paltto et al.{\_}2011{\_}Development of secondary woodland in oak wood pastures reduces the richness of rare epiphytic lichens.pdf:pdf},
}

@Article{Juutilainen2016,
  author   = {Juutilainen, Katja and M{\"{o}}nkk{\"{o}}nen, Mikko and Kotiranta, Heikki and Halme, Panu},
  title    = {{The role of novel forest ecosystems in the conservation of wood-inhabiting fungi in boreal broadleaved forests}},
  journal  = {Ecology and Evolution},
  year     = {2016},
  volume   = {6},
  number   = {19},
  pages    = {6943--6954},
  doi      = {10.1002/ece3.2384},
  file     = {:Users/anne/Documents/Uni/Literature/Ecology and Evolution/Juutilainen et al.{\_}2016{\_}The role of novel forest ecosystems in the conservation of wood-inhabiting fungi in boreal broadleaved forests.pdf:pdf;:Users/anne/Documents/Uni/Literature/Ecology and Evolution/Juutilainen et al.{\_}2016{\_}The role of novel forest ecosystems in the conservation of wood-inhabiting fungi in boreal broadleaved forests.docx:docx},
  keywords = {afforested fields,corticioids,deadwood,fungal communities,natural herb-rich forests,novel ecosystems,wood pastures},
}

@Article{Cardinael2019,
  author    = {Cardinael, R{\'{e}}mi and Hoeffner, Kevin and Chenu, Claire and Chevallier, Tiphaine and Beral, Camille and Dewissme, Antoine and Cluzeau, Daniel},
  title     = {{Spatial variation of earthworm communities and soil organic carbon in temperate agroforestry}},
  journal   = {Biology and Fertility of Soils},
  year      = {2019},
  volume    = {55},
  pages     = {171--183},
  doi       = {10.1007/s00374-018-1332-3},
  file      = {:Users/anne/Documents/Uni/Literature/Biology and Fertility of Soils/Cardinael et al.{\_}2019{\_}Spatial variation of earthworm communities and soil organic carbon in temperate agroforestry.pdf:pdf;:Users/anne/Documents/Uni/Literature/Biology and Fertility of Soils/Cardinael et al.{\_}2019{\_}Spatial variation of earthworm communities and soil organic carbon in temperate agroforestry.docx:docx},
  keywords  = {Alley cropping,Earthworm abundance,Earthworm diversity,Lumbricidae,Silvoarable system,alley cropping,earthworm abundance,earthworm diversity,lumbricidae,silvoarable system},
  publisher = {Biology and Fertility of Soils},
}

@Article{Dorresteijn2013,
  author   = {Dorresteijn, Ine and Hartel, Tibor and Hanspach, Jan and von Wehrden, Henrik and Fischer, Joern},
  title    = {{The conservation value of traditional rural landscapes: the case of woodpeckers in Transylvania, Romania}},
  journal  = {PLoS ONE},
  year     = {2013},
  volume   = {8},
  number   = {6},
  pages    = {e65236},
  issn     = {19326203},
  abstract = {Land use change is a major threat to global biodiversity. Forest species face the dual threats of deforestation and intensification of forest management. In regions where forests are under threat, rural landscapes that retain structural components of mature forests potentially provide valuable additional habitat for some forest species. Here, we illustrate the habitat value of traditional wood pastures for a woodpecker assemblage of six species in southern Transylvania, Romania. Wood pastures are created by long-term stable silvo-pastoral management practices, and are composed of open grassland with scattered large, old trees. Because of their demanding habitat requirements, woodpeckers share habitat with many other bird species, and have been considered as possible indicator species for bird species diversity. We first compared woodpecker assemblages between forests and wood pastures. Second, we grouped features of wood pastures into three spatial contexts and addressed how these features related to the occurrence of three woodpecker species that are formally protected. Woodpecker species composition, but not the number of species, differed between forests and wood pastures, with the green woodpecker occurring more commonly in wood pastures, and the lesser spotted woodpecker more commonly in forests. Within wood pastures, the intermediate context (especially surrounding forest cover) best explained the presence of the grey-headed and middle spotted woodpecker. By contrast, variables describing local vegetation structure and characteristics of the surrounding landscape did not affect woodpecker occurrence in wood pastures. In contrast to many other parts of Europe, in which several species of woodpeckers have declined, the traditional rural landscape of Transylvania continues to provide habitat for several woodpecker species, both in forests and wood pastures. Given the apparent habitat value of wood pastures for woodpeckers we recommend wood pastures be explicitly considered in relevant policies of the European Union, namely the Habitats Directive and the EU Common Agricultural Policy.},
  doi      = {10.1371/journal.pone.0065236},
  file     = {:Users/anne/Documents/Uni/Literature/PLoS ONE/Dorresteijn et al.{\_}2013{\_}The conservation value of traditional rural landscapes the case of woodpeckers in Transylvania, Romania.pdf:pdf},
  isbn     = {1932-6203 (Electronic)$\backslash$r1932-6203 (Linking)},
  pmid     = {23840322},
}

@Article{Akbulut2003,
  author   = {Akbulut, S. and Keten, A. and Stamps, W. T.},
  title    = {{Effect of alley cropping on crops and arthropod diversity in Duzce, Turkey}},
  journal  = {Journal of Agronomy and Crop Science},
  year     = {2003},
  volume   = {189},
  number   = {4},
  pages    = {261--269},
  issn     = {09312250},
  abstract = {The influence of alley cropping practices on trees, agricultural crops$\backslash$nand arthropod diversity was studied in Duzce, Turkey. Six replications$\backslash$nof three crops, maize (Zea mays L. var. rugosa), beans (Phaseolus$\backslash$nvulgaris L.) and zucchini (Cucurbita pepo L.), were planted in the$\backslash$nalleyways between rows of hybrid poplar {\{}[{\}}Populus euramericana (Dode)$\backslash$nGuinier] in a plantation setting. Control plots included a poplar plot$\backslash$nwithout crops and the three crops planted in plots without trees near$\backslash$nthe plantation. Sweep netting, sticky traps, pitfall traps, and cloth$\backslash$nshaking were used four times throughout a growing season to sample$\backslash$narthropods in the research area. Alley cropping practices had both$\backslash$nnegative and positive effects on crop yield and a significant negative$\backslash$neffect on poplar growth. A total of 10 284 arthropod specimens (15$\backslash$norders and 122 families) were collected, 118 families in the$\backslash$nagroforestry plots, 57 families in the treeless plots and 44 families in$\backslash$nthe poplar control plot. Diversity indices did not differ among plots,$\backslash$nexcept for the Shannon index, for all dates and sampling methods$\backslash$ncombined. Evenness indices and family richness measures did not differ$\backslash$nsignificantly among plots, but significant differences were found among$\backslash$ncollection dates and sampling methods. The tree canopy had a greater$\backslash$narthropod diversity than the around vegetation. Beneficial arthropods$\backslash$nwere found in significantly greater numbers in the agroforestry plots$\backslash$ncompared to the monocrop plots. This suggests that trees provided a more$\backslash$nfavourable habitat for beneficial arthropods than herbaceous plants. We$\backslash$nconclude that agroforestry may contribute to increasing arthropod$\backslash$ndiversity compared with monocrops.},
  doi      = {10.1046/j.1439-037X.2003.00042.x},
  file     = {:Users/anne/Documents/Uni/Literature/Journal of Agronomy and Crop Science/Akbulut, Keten, Stamps{\_}2003{\_}Effect of alley cropping on crops and arthropod diversity in Duzce, Turkey.pdf:pdf},
  isbn     = {0931-2250},
  keywords = {Alley cropping,Arthropod diversity,Evenness,Indices,Poplar,Populus euramericana,Richness},
}

@Article{Pardon2019,
  author    = {Pardon, P. and Reheul, D. and Mertens, J. and Reubens, B. and {De Frenne}, P. and {De Smedt}, P. and Proesmans, W. and {Van Vooren}, L. and Verheyen, K.},
  title     = {{Gradients in abundance and diversity of ground dwelling arthropods as a function of distance to tree rows in temperate arable agroforestry systems}},
  journal   = {Agriculture, Ecosystems and Environment},
  year      = {2019},
  volume    = {270-271},
  number    = {December 2017},
  pages     = {114--128},
  issn      = {01678809},
  abstract  = {Ground dwelling arthropods present in agricultural systems regulate multiple ecosystem services (ES), such as nutrient and carbon cycling and biological pest control. The presence of semi-natural landscape features, such as the tree component of agroforestry systems (AFS), can contribute to functional agrobiodiversity and optimize the delivery of such ES in agricultural landscapes. In temperate AFS, however, potential patterns in abundance and diversity have scarcely been investigated for detritivorous soil dwelling arthropods and only to a limited extent for predatory arthropods. Therefore, we have assessed the abundance and diversity of woodlice (Isopoda), millipedes (Diplopoda), rove beetles (Coleoptera: Staphylinidae) and carabids (Coleoptera: Carabidae) as a function of the distance to the tree row in a set of temperate arable AFS. Abundance and diversity of woodlice and millipedes were significantly higher in the tree rows than in the arable zone. In the case of mature trees, a higher abundance of detritivores was also observed in the arable zone close to the trees. Tree presence did not consistently lead to higher abundance of predatory arthropods, but a limited increase in carabid diversity was observed in the arable zone close to the tree rows. These results indicate that in temperate AFS, the trees and the associated understory vegetation strip contribute to the preservation of arthropod biodiversity and the enhancement of associated ES in the tree rows and in the arable field zone.},
  doi       = {10.1016/j.agee.2018.10.017},
  file      = {:Users/anne/Documents/Uni/Literature/Agriculture, Ecosystems and Environment/Pardon et al.{\_}2019{\_}Gradients in abundance and diversity of ground dwelling arthropods as a function of distance to tree rows in temperat.pdf:pdf},
  keywords  = {Alley cropping,Grass strip,Ground dwelling arthropods,Maize,Tree row,Winter cereals},
  publisher = {Elsevier},
  url       = {https://doi.org/10.1016/j.agee.2018.10.017},
}

@Article{Lopez-Sanchez2016,
  author    = {L{\'{o}}pez-S{\'{a}}nchez, Aida and San, Alfonso and Dirzo, Rodolfo and Roig, Sonia},
  title     = {{Scattered trees and livestock grazing as keystones organisms for sustainable use and conservation of Mediterranean dehesas}},
  journal   = {Journal for Nature Conservation},
  year      = {2016},
  volume    = {33},
  pages     = {58--67},
  issn      = {1617-1381},
  doi       = {10.1016/j.jnc.2016.07.003},
  file      = {:Users/anne/Documents/Uni/Literature/Journal for Nature Conservation/L{\'{o}}pez-S{\'{a}}nchez et al.{\_}2016{\_}Scattered trees and livestock grazing as keystones organisms for sustainable use and conservation of Mediter.pdf:pdf},
  publisher = {Elsevier GmbH.},
  url       = {http://dx.doi.org/10.1016/j.jnc.2016.07.003},
}

@Article{Garcia-Tejero2013,
  author   = {Garc{\'{i}}a-Tejero, Sergio and Taboada, {\'{A}}ngela and T{\'{a}}rrega, Reyes and Salgado, Jos{\'{e}} M.},
  title    = {{Land use changes and ground dwelling beetle conservation in extensive grazing dehesa systems of north-west Spain}},
  journal  = {Biological Conservation},
  year     = {2013},
  volume   = {161},
  pages    = {58--66},
  issn     = {00063207},
  abstract = {Traditional management practiced over centuries in Mediterranean cultural landscapes has led to singular agrosilvopastoral ecosystems such as dehesas. Recent abandonment of dehesa management has resulted in shrub encroachment, habitat homogenisation and increased fire risk. Mechanical shrub cutting to decrease biomass load creates novel cleared dehesas with yet unknown consequences for the ecosystem function. We investigated the effects of these land use changes on ground dwelling beetles (carabids and staphylinids) as model organisms by comparing traditionally grazed, long-time abandoned and newly cleared dehesas. Land use changes affected beetle species composition by altering habitat structure (e.g., litter layer) and the availability of feeding resources. Grazed dehesas held the highest number of exclusive species and particular functional guilds of carabid seed eaters and staphylinid coprophiles, utilizing food resources related to the presence of grazing livestock (annual herbs and coprophagous insects). Beetle assemblages of abandoned dehesas, resembling those known from surrounding human disturbed oak forests, exhibited the lowest abundance and greatly differed from beetle assemblages of grazed dehesas. Shrub clearance after dehesa abandonment benefited opportunistic beetle predators feeding on decomposers associated with cutting slash left on the ground. The habitat structure and beetle species composition of cleared dehesas slightly approached those of grazed dehesas, therefore suggesting shrub cutting as a first step towards restoration of abandoned dehesas. However, since livestock grazing is an essential driver of ground dwelling beetle composition, it should be promoted after shrub cutting in cleared dehesas to restore the characteristic assemblages, species interactions and ecosystem function of grazed dehesas. {\textcopyright} 2013 Elsevier Ltd.},
  doi      = {10.1016/j.biocon.2013.02.017},
  file     = {:Users/anne/Documents/Uni/Literature/Biological Conservation/Garc{\'{i}}a-Tejero et al.{\_}2013{\_}Land use changes and ground dwelling beetle conservation in extensive grazing dehesa systems of north-west Sp.pdf:pdf;:Users/anne/Documents/Uni/Literature/Biological Conservation/Garc{\'{i}}a-Tejero et al.{\_}2013{\_}Land use changes and ground dwelling beetle conservation in extensive grazing dehesa systems of north-west(2).pdf:pdf},
  isbn     = {0006-3207},
  keywords = {Carabid and staphylinid assemblages,Functional guild of species,Land use abandonment,Oak savannah-like forest,Shrub encroachment,Traditional silvopastoral management},
}

@Article{Slancarova2015,
  author    = {Slancarova, Jana and Garcia-Pereira, Patricia and Fric, Zdenek Faltynek and Romo, Helena and Garcia-Barros, Enrique},
  title     = {{Butterflies in Portuguese ‘montados': relationships between climate, land use and life-history traits}},
  journal   = {Journal of Insect Conservation},
  year      = {2015},
  volume    = {19},
  number    = {5},
  pages     = {823--836},
  issn      = {15729753},
  abstract  = {Butterfly life-history features are expected to co-vary along
environmental gradients related to changes in the vegetation structure
or composition; however the direction and intensity should vary across
regions at the large scale. This study focuses on the butterfly
communities of Portuguese `montados'. Sixteen sites (mostly cork oak
fields) were selected, reflecting a succession gradient in the
vegetation of the understorey after human intervention. While
controlling for vegetation and broader geographical and climate effects,
we looked for trends in butterfly species richness and abundance (using
generalised linear models) and for trends in species composition (using
redundancy analyses). Moreover, we tried to uncover the co-variation
between the butterfly life-history characteristics and succession. The
results revealed that butterfly species richness was not significantly
influenced by any of the considered variables. In contrast, abundance
depended on geographic and oceanity-continentality gradients as it
increased towards the East and with more marked temperature annual
ranges and less dry summer conditions. Species composition was
influenced by temperature ranges and by shrub coverage. There was no
strong evidence in favour of fast-slow or generalist-specialist
syndromes co-varying along human imposed environmental gradients.
However, after controlling for the broad scale variables (geography and
climate) shrub cover emerged as a relevant factor. This reinforces the
idea that late successional stages are not optimal for butterfly
communities. It implies the importance of the extensive methods of
traditional management and the negative effects of long-term
abandonment.},
  doi       = {10.1007/s10841-015-9801-6},
  file      = {:Users/anne/Documents/Uni/Literature/Journal of Insect Conservation/Slancarova et al.{\_}2015{\_}Butterflies in Portuguese ‘montados' relationships between climate, land use and life-history traits.pdf:pdf},
  isbn      = {1084101598016},
  keywords  = {Climate,Lepidoptera,Management,Mediterranean,Oceanity–continentality gradient,Quercus suber,Semi-natural habitat},
  publisher = {Springer International Publishing},
}

@Article{Hill1991,
  author   = {Hill, D. A. and Lambton, S. and Proctor, I. and Bullock, I. and Hill, D. A.},
  title    = {{Winter bird communities in woodland in the forest of Dean, England, and some implications of livestock grazing}},
  journal  = {Bird Study},
  year     = {1991},
  volume   = {38},
  number   = {1},
  pages    = {57--70},
  issn     = {19446705},
  abstract = {Winter bird communities, sampled by transect methods, were compared between 9 woodland sites (1 ungrazed oak, 4 grazed oak, 4 grazed conifer) in the Forest of Dean Gloucestershire, during 2 winters (1984/85 and 1987/88). Ungrazed oak woodland had the highest counts of individual birds in both years. More species occurred in oak woods than in conifers. Ordination of the combined data from the 2 winters illustrated a consistent gradient of bird species composition (after the exclusion of 2 flocking species, Woodpigeon and Chaffinch), from evergreen coniferous to deciduous broadleaf. Green and Great-spotted Wood-pecker, Hawfinch, Fieldfare, Brambling, Great Tit, Magpie and Siskin occurred largely towards the deciduous broadleaf end of the gradient. Classification of the bird data split the sites firstly into deciduous broadleaf and evergreen coniferous. In further sub-divisions, one group had tree species composition consisting largely of ungrazed oak for which the indicator bird species was Hawfinch. The indicator species of the grazed conifer group were Blue Tit, Goldcrest, Coal Tit and Long-tailed Tit. The tree species composition for the 5 final groups was then related to the number of bird species in them. In both years the mean number of species in the groups increased with an increase of the dominance of oak with the highest value in ungrazed oak. The implications of the development of further ungrazed areas for conservation purposes are discussed.},
  doi      = {10.1080/00063659109477068},
  file     = {:Users/anne/Documents/Uni/Literature/Bird Study/Hill et al.{\_}1991{\_}Winter bird communities in woodland in the forest of Dean, England, and some implications of livestock grazing.pdf:pdf},
  isbn     = {0006365910947},
}

@Article{Rosch2019,
  author   = {R{\"{o}}sch, Verena and Hoffmann, M. and Diehl, Ulrich and Entling, Martin H.},
  title    = {{The value of newly created wood pastures for bird and grasshopper conservation}},
  journal  = {Biological Conservation},
  year     = {2019},
  issn     = {00063207},
  abstract = {Modern production forests in Europe have closed canopies. As a consequence, the biodiversity associated with open woodland is declining. Forest grazing that created open conditions was once widespread. It was largely abandoned during the 20th century but is currently receiving increasing attention as a tool in nature conservation. In order to elucidate the value of newly created wood pastures for the conservation of birds and grasshoppers we selected nine wood pastures (WP) in southern Rhineland-Palatinate (Germany). In most of them part of the trees had been removed to create more open conditions. We selected adjacent ungrazed forests (F) and open pastures (OP) for comparison. Birds were recorded via territory mapping, grasshoppers via standardised transect surveys. We found higher bird species richness in WP compared to F and OP and more breeding pairs per area compared to open pastures. Target species for conservation like European nightjar (Caprimulgus europaeus) were only recorded in WP. Grasshopper species richness in WP and OP was similar but low in F. Species with conservation relevance only occurred in WP and OP. Community composition of both taxa differed between habitat types and $\beta$-diversity of birds was significantly higher among WP than among F and OP. We conclude that even in recently established sites, canopy opening in connection with grazing is a very effective tool in nature conservation, especially in order to promote species that favour open, structurally diverse forest habitats.},
  doi      = {10.1016/j.biocon.2019.07.036},
  file     = {:Users/anne/Documents/Uni/Literature/Biological Conservation/R{\"{o}}sch et al.{\_}2019{\_}The value of newly created wood pastures for bird and grasshopper conservation.pdf:pdf},
  keywords = {Community composition,Forest grazing,Intermediate successional stages,Invertebrates,Structural diversity,Thermophilic species},
}

@Article{Altieri2002,
  author   = {Altieri, M. A. and Nicholls, C. I.},
  title    = {{The simplification of traditional vineyard based agroforests in northwestern Portugal: Some ecological implications}},
  journal  = {Agroforestry Systems},
  year     = {2002},
  volume   = {56},
  number   = {3},
  pages    = {185--191},
  issn     = {01674366},
  abstract = {In northwestern Portugal, peasants have developed complex vineyard (Vitis vinifera) systems comprising agro- forests composed of host trees, vines, annual crops and in some cases animals. Until recently these vineyards suffered very few pest problems and received relatively low pesticide loads. In the last few years, new policy and market forces have prompted the conversion of many of these systems to monoculture thereby decreasing the biodiversity inherent to traditional vineyards. Many scientists are concerned that with accelerating rates of vineyard simplification insect pest and disease problems may increase due to lack of habitat and resources for natural enemies or to a concentration of preferred host plants for specific pathogens and herbivores. During the growing seasons of 1997 and 1999 we conducted several farm surveys of traditional agroforestry and modernized, mono- culture farms. We conducted field measurements to elucidate trends in insect pest and disease incidence in both types of vineyards. Our surveys revealed that monoculture vineyards exhibited lower number of species of predators and parasites and correspondingly higher densities of two grape herbivores (Lobesia botrana and Em- poasca vitis) than diverse vineyard agroforests. Botrytis bunch rot seemed more prevalent in the monoculture systems, which also received increased fungicide applications when compared to the traditional vineyards. Al- though preliminary, our studies suggest that new vineyard designs may be more productive, but such gains occur at the expense of biodiversity and agricultural sustainability, reflected on higher pest vulnerability. Further agro-ecological studies are needed to account for the full ecological costs of the modernization of traditional vineyard agroforests.},
  doi      = {10.1023/A:1021366910336},
  file     = {:Users/anne/Documents/Uni/Literature/Agroforestry Systems/Altieri, Nicholls{\_}2002{\_}The simplification of traditional vineyard based agroforests in northwestern Portugal Some ecological implication.pdf:pdf},
  isbn     = {0167-4366},
  keywords = {Diseases,Insect pests,Traditional agriculture,Vineyard},
}

@Article{Cruz2016,
  author   = {Cruz, J and Sarmento, P and Rydevik, G and Rebelo, H and White, P C L},
  title    = {{Bats like vintage: managing exotic eucalypt plantations for bat conservation in a Mediterranean landscape}},
  journal  = {Animal Conservation},
  year     = {2016},
  volume   = {19},
  pages    = {53--64},
  doi      = {10.1111/acv.12216},
  file     = {:Users/anne/Documents/Uni/Literature/Animal Conservation/Cruz et al.{\_}2016{\_}Bats like vintage managing exotic eucalypt plantations for bat conservation in a Mediterranean landscape.pdf:pdf;:Users/anne/Documents/Uni/Literature/Animal Conservation/Cruz et al.{\_}2016{\_}Bats like vintage managing exotic eucalypt plantations for bat conservation in a Mediterranean landscape.docx:docx},
  keywords = {eucalyptus plantations,forest,forest clutter,management,montado,non-native trees},
}

@Article{Tarrega2009,
  author   = {T{\'{a}}rrega, Reyes and Calvo, Leonor and Taboada, {\'{A}}ngela and Garc{\'{i}}a-Tejero, Sergio and Marcos, Elena},
  title    = {{Abandonment and management in Spanish dehesa systems: Effects on soil features and plant species richness and composition}},
  journal  = {Forest Ecology and Management},
  year     = {2009},
  volume   = {257},
  number   = {2},
  pages    = {731--738},
  issn     = {03781127},
  abstract = {Quercus pyrenaica dehesas have been traditionally used as communal extensive grazing systems in the Le{\'{o}}n province (NW Spain). In this region, recent abandonment of rural areas and the subsequent gradual decrease in livestock load have led to the invasion of shrubs in the understory, increasing the risk of fires. Indeed, even if there is no need of creating new pasturelands for livestock breeding, the remaining landowners keep on burning to clear these montane patches. Alternatively, the regional administration encourages shrub cutting as a better way of managing these areas and preserving the pasturelands. Our aim was to determine the effects of the dehesa abandonment and shrub cutting on plant species richness (annual herbs, perennial herbs and woody plants) and species composition, as well as on topsoil properties. For that, we compared three types of dehesas with different management regimes: (1) grazed dehesas (used at the present), (2) abandoned dehesas (more than 20 years without grazing) and (3) dehesas where shrub cutting was applied after abandonment (i.e. cleared dehesas). We selected three replicates or stands per dehesa type. The highest organic matter content (O.M.), total nitrogen (N) and available phosphorus (P) were found in cleared dehesas, while the lowest values corresponded to the grazed ones. Abandoned dehesas were characterized by the highest values for available calcium (Ca2+). No significant differences were detected regarding the vegetation richness values (S alpha, gamma or beta), although higher mean values of S alpha and gamma were found in grazed dehesas, and lower values in the cleared ones. Concerning the vegetation life forms, grazed dehesas held significantly greater species richness and cover of annual herbs, while abandoned dehesas had significantly higher woody species cover. Both grazed and abandoned dehesas harboured plant species (38 and 13 species, respectively), which were exclusively found in one dehesa type. Contrary to that, cleared dehesas scarcely had "exclusive" species. To conclude, our results indicated that shrub cutting alone (not followed by livestock grazing) may cause loss of plant species richness, suggesting that it is not the most appropriate management method to restore vegetation, except for reducing the risk of fire. {\textcopyright} 2008 Elsevier B.V. All rights reserved.},
  doi      = {10.1016/j.foreco.2008.10.004},
  file     = {:Users/anne/Documents/Uni/Literature/Forest Ecology and Management/T{\'{a}}rrega et al.{\_}2009{\_}Abandonment and management in Spanish dehesa systems Effects on soil features and plant species richness and compos.pdf:pdf},
  isbn     = {0378-1127},
  keywords = {Land use change,Management,Oak dehesa,Quercus pyrenaica,Species richness,Topsoil,Understory composition},
}

@Article{Lopez-Carrasco2015,
  author   = {L{\'{o}}pez-Carrasco, C. and L{\'{o}}pez-S{\'{a}}nchez, A. and {San Miguel}, A. and Roig, S.},
  title    = {{The effect of tree cover on the biomass and diversity of the herbaceous layer in a Mediterranean dehesa}},
  journal  = {Grass and Forage Science},
  year     = {2015},
  volume   = {70},
  number   = {4},
  pages    = {639--650},
  issn     = {13652494},
  abstract = {Mediterranean dehesas are an archetypal example of high nature value farmland in Europe. To better understand the interactions between trees and grasslands in the conservation and management of the dehesa, we measured, over 3 years, the contribution of scattered trees to the diversity and biomass dry-matter (DM) yield of the herb layer and the relationship between the herb layer (biomass and diversity interaction) and the trees. The study was based on 135 subplots representing four aspects and three distances from fifteen trees selected randomly in a plot within a dehesa in central Spain. The specific questions were the following: (i) To what extent do trees affect biomass of the herbaceous layer? (ii) What is the relationship between herbaceous layer biomass and species diversity under the influence of trees? and (iii) What are the effects of trees and small-scale topography on the herbaceous diversity? Results differed between years depending on water availability. Legume and forb DM yields were highest at the edge of the tree crown and beyond the canopy. Species richness was positively related to legume DM yield, and both were higher at the bottom of the hillside, especially in dry conditions. Given the importance of tree influence on the biomass and diversity of grasslands, maintaining proper agroforestry management practices for trees and grasslands is important for conserving dehesa diversity and productivity under the conditions of high climatic and soil variability in Mediterranean dehesas},
  doi      = {10.1111/gfs.12161},
  file     = {:Users/anne/Documents/Uni/Literature/Grass and Forage Science/L{\'{o}}pez-Carrasco et al.{\_}2015{\_}The effect of tree cover on the biomass and diversity of the herbaceous layer in a Mediterranean dehesa.pdf:pdf},
  isbn     = {0142-5242},
  keywords = {Alpha diversity,Beta diversity,Dry matter,Tree-grass interaction},
}

@Article{Tolgyesi2018,
  author  = {T{\"{o}}lgyesi, Csaba and B{\'{a}}tori, Zolt{\'{a}}n and Gall{\'{e}}, R{\'{o}}bert and Ur{\'{a}}k, Istv{\'{a}}n and Hartel, Tibor},
  title   = {{Shrub encroachment under the trees diversifies the herb layer in a Romanian silvopastoral system}},
  journal = {Rangeland Ecology and Management},
  year    = {2018},
  volume  = {71},
  number  = {5},
  pages   = {571--577},
  doi     = {10.1016/j.rama.2017.09.004},
  file    = {:Users/anne/Documents/Uni/Literature/Rangeland Ecology and Management/T{\"{o}}lgyesi et al.{\_}2018{\_}Shrub encroachment under the trees diversifies the herb layer in a Romanian silvopastoral system.pdf:pdf},
  isbn    = {1162016000},
}

@Article{Debussche2001,
  author   = {Debussche, M and Debussche, G and Lepart, J},
  title    = {{Changes in the vegetation of Quercus pubescens woodland after cessation of coppicing and grazing}},
  journal  = {Journal of Vegetation Science},
  year     = {2001},
  volume   = {12},
  number   = {1},
  pages    = {81--92},
  issn     = {1100-9233},
  abstract = {The cessation of coppicing and grazing in Quercus woodlands, with its subsequent changes in the structure, composition and functioning of vegetation communities, is becoming more frequent throughout the Mediterranean Basin. In southern France, we have studied successional changes in Quercus pubescens woodlands by visiting previously studied sites 18 yr later. Changes in vertical structure, species richness, floristic composition, life form and dispersal type were analysed and compared between woodlands that had previously been grazed or ungrazed. Both successions showed a decline in vegetation cover in the 0-25 cm height class and in the height class immediately under the canopy layer, due to oak litter accumulation and tree ageing. In post-grazing succession, the abandonment of grazing and associated burning has allowed the vegetation cover to increase in the 0.25-2 m height class. In both successions, grassland species decreased in frequency and forest species increased, a trend which was stronger in undisturbed succession. Species richness decreased with time in the undisturbed succession, but remained stable in the post-grazing succession mainly because of the slow decline of plants linked to grazing. In undisturbed succession, therophytes and hemicryptophytes decreased. In contrast, therophytes and hemicryptophytes remained stable in post-grazing succession. In both successions, endozoochorous species (notably Ruscus aculeatus) increased. Plants dispersed by non-animal vectors decreased in undisturbed succession, but stability was observed in most of the dispersal types in post-grazing succession. These results showed that a time-lag existed between undisturbed succession and post-grazing succession, the latter remaining at a younger stage of successional development due to more recent impact of grazing. However, both successions have converged suggesting that most of the traces of grazing on vegetation will disappear within a few years. The vegetation of these coppices, regardless of the previous grazing regime, will become increasingly similar to the vegetation of undisturbed woodlands. However, their floristic composition will probably never be identical to that of undisturbed woodlands, mainly because of the rarity of these undisturbed woodlands and of the short-distance dispersal of many forest plant species.},
  doi      = {10.2307/3236676},
  file     = {:Users/anne/Documents/Uni/Literature/Journal of Vegetation Science/Debussche, Debussche, Lepart{\_}2001{\_}Changes in the vegetation of Quercus pubescens woodland after cessation of coppicing and grazing.pdf:pdf},
  isbn     = {1100-9233},
  keywords = {Mediterranean,Rural depopulation,Succession,Vertical structure,dispersal,floristic composition,land use,life form},
}

@Article{Buse2014,
  author  = {Buse, Joern and Forest, Black and Park, National and Herrmann, Bastian and Survey, Basic},
  title   = {{Die Dungk{\"{a}}fer einer halboffenen Weidelandschaft mit einer Dauerbeweidung durch Rinder und Pferde}},
  journal = {Mainzer naturwissenschaftliches Archiv},
  year    = {2014},
  volume  = {51},
  pages   = {309--317},
  file    = {:Users/anne/Documents/Uni/Literature/Mainzer naturwissenschaftliches Archiv/Buse et al.{\_}2014{\_}Die Dungk{\"{a}}fer einer halboffenen Weidelandschaft mit einer Dauerbeweidung durch Rinder und Pferde.pdf:pdf},
}

@Article{Stoate2003,
  author   = {Stoate, C. and Ara{\'{u}}jo, M. and Borralho, R.},
  title    = {{Conservation of European farmland birds: abundance and species diversity}},
  journal  = {Ornis Hungarica},
  year     = {2003},
  volume   = {12-13},
  number   = {Tucker 1999},
  pages    = {33--40},
  issn     = {1215-1610},
  abstract = {Across much of Europe, farmland birds have declined more than those in other habitats; many of the most threatened birds are dependent on extensive farming systems. This paper describes two case studies in which bird abundance was monitored in relation to spatial and temporal differences in agricultural management, one in southern Portugal, the other in central England. In Portugal, bird abundance and species diversity were monitored in 1995 using transects in relation to three agricultural systems. Bird abundance and species diversity were both low in simple intensively managed farmland, and highest in extensively managed farmland incorpo- rating agroforestry systems (Montado). However, species of greatest national and European conservation concern were most abundant in simple, open, extensively managed landscapes. These extensive systems are therefore important for species diversity at national and European scales. In England, a conventionally managed farming system was adapted to encourage game- birds for shooting, and bird abundance was monitored annually. Transects were conducted within the study area from 1992 to 1998 and additional transects were conducted randomly in the surrounding farmland from 1995 to 1997. Bird abundance increased during the manage- ment period and was higher in the study area than in the surrounding area, especially for nationally declining species. However, there was little difference in species diversity across years or sites. Our monitoring demonstrates three important points: 1- Extensive farming sys- tems play an important role in maintaining species diversity at national and European scales, even where abundance and diversity are low at the farm scale. 2- Abundance of nationally declining bird species can be restored rapidly, following population declines, if appropriate management systems are adopted. 3- Bird conservation can be accommodated within multi- functional land-use systems, including agricultural systems incorporating game management.},
  file     = {:Users/anne/Documents/Uni/Literature/Ornis Hungarica/Stoate, Ara{\'{u}}jo, Borralho{\_}2003{\_}Conservation of European farmland birds abundance and species diversity.pdf:pdf},
  isbn     = {1215-1610},
  url      = {http://kornel.zool.klte.hu/pub/ornis/articles/OrnisHungarica{\_}vol12-13{\_}p33-41.pdf},
}

@Article{Arnan2009,
  author   = {Arnan, Xavier and Gracia, Marc and Comas, Llu{\'{i}}s and Retana, Javier},
  title    = {{Forest management conditioning ground ant community structure and composition in temperate conifer forests in the Pyrenees Mountains}},
  journal  = {Forest Ecology and Management},
  year     = {2009},
  volume   = {258},
  number   = {2},
  pages    = {51--59},
  issn     = {03781127},
  abstract = {The search for indicators to monitor management impact on biodiversity is a crucial question because management practices promote changes in community structure and composition of different animal groups. This study explores the effect of widely conducted management practices (forest logging and livestock) in Pinus uncinata forests in the Pyrenees range (NE Spain) on the structure and composition of ground ant communities compared to those of old-growth stands. Forest structure clearly differed in stands with different forest managements. These stands managed for different uses also showed marked differences in structure and composition of ground ant communities. There was a great dominance of a single species, Formica lugubris, which accounted for 99{\%} of ants collected in pitfall traps. Rarefaction curves indicated that species richness was highest in old-growth stands and lowest in even-aged ones, with woodland pasture stands showing an intermediate value. Classification methods allowed us to identify two groups of species: six species related to old-growth plots and three species (including F. lugubris) associated to managed stands. Habitat structure played an important role in determining the structure of ant communities: forests with high tree density but low basal area were the most favourable forest type for F. lugubris, while the abundance of the remaining ant species was negatively affected by the abundance of F. lugubris and by tree cover. {\textcopyright} 2009.},
  doi      = {10.1016/j.foreco.2009.03.029},
  file     = {:Users/anne/Documents/Uni/Literature/Forest Ecology and Management/Arnan et al.{\_}2009{\_}Forest management conditioning ground ant community structure and composition in temperate conifer forests in the Pyre.pdf:pdf},
  isbn     = {0378-1127},
  keywords = {Even-aged forest,Forest structure,Formica lugubris,Old-growth forest,Pinus uncinata,Woodland pasture},
}

@Article{Galle2017,
  author  = {Galle, Robert and Urak, Istvan and Nikolett, Galle-Szpisjak and Hartel, Tibor},
  title   = {{Sparse trees and shrubs confers a high biodiversity to pastures: Case study on spiders from Transylvania}},
  journal = {PloS one},
  year    = {2017},
  volume  = {12},
  number  = {9},
  pages   = {e0183465},
  doi     = {10.1371/journal.pone.0183465},
  file    = {:Users/anne/Documents/Uni/Literature/PloS one/Galle et al.{\_}2017{\_}Sparse trees and shrubs confers a high biodiversity to pastures Case study on spiders from Transylvania.pdf:pdf;:Users/anne/Documents/Uni/Literature/PloS one/Galle et al.{\_}2017{\_}Sparse trees and shrubs confers a high biodiversity to pastures Case study on spiders from Transylvania.docx:docx;:Users/anne/Documents/Uni/Literature/PloS one/Galle et al.{\_}2017{\_}Sparse trees and shrubs confers a high biodiversity to pastures Case study on spiders from Transylvania.tif:tif},
}

@Article{Razola2009,
  author   = {Razola, Irene and {Rey Benayas}, Jos{\'{e}} M.},
  title    = {{Effects of woodland islets introduced in a Mediterranean agricultural landscape on local bird communities}},
  journal  = {Web Ecology},
  year     = {2009},
  volume   = {9},
  pages    = {44--53},
  issn     = {13991183},
  abstract = {This study assesses whether the afforestation approach consisting in the introduction of woodland islets in ‘agricultural seas' can reconcile the restoration of woody vegetation and the persistence of open-habitat bird populations, providing further opportunities for other forest species to enrich bird diversity at the landscape level. We compared the species richness and abundance of bird communities in a field with 16 introduced woodland islets and in a nearby abandoned field located in central Spain during spring and winter time. The woodland islets presented higher accumulated species richness as well as a higher probability of finding new species if sampling effort were increased only in winter time. These trends were the opposite during spring time. Mean species rich- ness and mean bird abundance were lower at the woodland islets than at the abandoned field in both seasons. We found a higher abundance of open-habitat specialist species in the abandoned field. Woodland islets favoured the wintering of chiffchaff Phylloscopus collybita. We did not find any effects on the only forest specialist species (blue tit Parus caeruleus) in spring. Bird richness and abundance were higher in edge islets than in in- ner islets. The introduction of larger and mixed plantations connected by hedgerows and a management that favoured the development of big trees, a lower tree density and a diverse shrub layer could promote bird diversity, allowing forest specialists and open- habitat species to coexist at the landscape scale.},
  doi      = {10.5194/we-9-44-2009},
  file     = {:Users/anne/Documents/Uni/Literature/Web Ecology/Razola, Rey Benayas{\_}2009{\_}Effects of woodland islets introduced in a Mediterranean agricultural landscape on local bird communities.pdf:pdf},
}

@Article{Boinot2019,
  author    = {Boinot, S{\'{e}}bastien and Fried, Guillaume and Storkey, Jonathan and Metcalfe, H. and Barkaoui, K. and Lauri, Pierre {\'{E}}ric and M{\'{e}}zi{\`{e}}re, Delphine},
  title     = {{Alley cropping agroforestry systems: Reservoirs for weeds or refugia for plant diversity?}},
  journal   = {Agriculture, Ecosystems and Environment},
  year      = {2019},
  volume    = {284},
  number    = {January},
  pages     = {106584},
  issn      = {01678809},
  abstract  = {Alley cropping agroforestry is a land use practice in which arable crops are grown between tree rows. In such agroforestry systems, non-crop herbaceous vegetation develops on the tree rows, resulting in understory vegetation strips (UVS). UVS are perceived both as reservoirs for weeds and opportunities for biodiversity conservation. The purpose of this study was to assess the contribution of UVS to (i) plant spillover and (ii) plant diversity conservation, depending on their functional structure and the farming system. Vegetation surveys were carried out in May 2017 in South-Western France over 16 winter cereal fields (8 alley cropping agroforestry systems and 8 pure crop controls), half under conventional farming and half under organic farming. Using data on plant functional traits related to dispersal strategies and response to agricultural disturbances, we explained the mechanisms involved in plant spillover between habitats. The study revealed that very few species were able to disperse far into crop alleys, except perennial species producing rhizomes and stolons whose spread has been favored by tillage. The presence of UVS in agroforestry fields did not increase weed-crop ratio (i.e. weed coverage / weed and crop coverage) in adjacent crop alleys. On the other hand, UVS harbored richer and more abundant floras (with high proportions of species rarely found in arable habitats) compared to crop alleys and pure crop controls, especially under conventional farming. The functional approach provided insights for weed management in alley cropping agroforestry systems in order to optimize plant diversity conservation without increasing weed-crop ratio. This study showed the relevance of using the functional approach to understand the mechanisms behind plant spillover in cropping systems that integrate semi-natural habitats.},
  doi       = {10.1016/j.agee.2019.106584},
  file      = {:Users/anne/Documents/Uni/Literature/Agriculture, Ecosystems and Environment/Boinot et al.{\_}2019{\_}Alley cropping agroforestry systems Reservoirs for weeds or refugia for plant diversity.pdf:pdf},
  keywords  = {Functional trait,Hemerophobic species,Semi-natural habitat,Spillover,Temperate region,Understory vegetation strip},
  publisher = {Elsevier},
  url       = {https://doi.org/10.1016/j.agee.2019.106584},
}

@Article{Fontana2014,
  author    = {Fontana, Veronika and Radtke, Anna and Walde, Janette and Tasser, Erich and Wilhalm, Thomas and Zerbe, Stefan and Tappeiner, Ulrike},
  title     = {{What plant traits tell us: Consequences of land-use change of a traditional agro-forest system on biodiversity and ecosystem service provision}},
  journal   = {Agriculture, Ecosystems and Environment},
  year      = {2014},
  volume    = {186},
  pages     = {44--53},
  issn      = {01678809},
  abstract  = {Traditional agro-forest systems (TAFS) link the two ecosystems forest and grassland and are an attractive, species-rich land-use type in the European cultural landscape. In the past decades, particularly in mountainous regions, socio economic changes have resulted in their abandonment or intensification of use. Our study employed plant traits to analyze and understand the consequences that abandonment and intensification have on plant species diversity, functional diversity and the provision of ecosystem services of larch (Larix decidua) grassland, a TAFS in the European Alps. By applying commonly used traits such as growth form and pollination agent, together with less used traits such as flower color and edible or healing plants, we found highest plant species diversity in traditionally managed larch meadows and larch pastures, while functional diversity was seen to be high also in abandoned larch grasslands. We further show that provision of the ecosystem services scenic beauty and pollination is best in traditionally managed larch meadows and larch pastures. Regarding the provision of edible or healing plants, the largest species pool was found in traditionally managed larch meadows, while the highest species coverage was found in intensively managed larch meadows. Summarizing our results, we deduce that both the abandonment and intensification of larch grasslands result in a loss of plant diversity and a decrease in provided ecosystem services. Consequently, enhancement of our knowledge through further investigation of TAFS is essential for the maintenance and conservation of these valuable cultural ecosystems. ?? 2014 Elsevier B.V.},
  doi       = {10.1016/j.agee.2014.01.006},
  file      = {:Users/anne/Documents/Uni/Literature/Agriculture, Ecosystems and Environment/Fontana et al.{\_}2014{\_}What plant traits tell us Consequences of land-use change of a traditional agro-forest system on biodiversity and ec.pdf:pdf},
  keywords  = {Cultural landscape,Functional diversity,Functional trait,Larch grassland,Larix decidua,RLQ},
  publisher = {Elsevier B.V.},
  url       = {http://dx.doi.org/10.1016/j.agee.2014.01.006},
}

@Article{Olden2016,
  author  = {Old{\'{e}}n, Anna and Raatikainen, Kaisa J and Tervonen, Kaisa and Halme, Panu},
  title   = {{Grazing and soil pH are biodiversity drivers of vascular plants and bryophytes in boreal wood-pastures}},
  journal = {Agriculture Ecosystems {\&} Environment},
  year    = {2016},
  volume  = {222},
  pages   = {171--184},
  doi     = {10.1016/j.agee.2016.02.018},
  file    = {:Users/anne/Documents/Uni/Literature/Agriculture Ecosystems {\&} Environment/Old{\'{e}}n et al.{\_}2016{\_}Grazing and soil pH are biodiversity drivers of vascular plants and bryophytes in boreal wood-pastures.pdf:pdf;:Users/anne/Documents/Uni/Literature/Agriculture Ecosystems {\&} Environment/Old{\'{e}}n et al.{\_}2016{\_}Grazing and soil pH are biodiversity drivers of vascular plants and bryophytes in boreal wood-pastures.docx:docx},
}

@Article{Boinot2019a,
  author    = {Boinot, S{\'{e}}bastien and Poulmarc'h, Jouanel and M{\'{e}}zi{\`{e}}re, Delphine and Lauri, Pierre {\'{E}}ric and Sarthou, Jean Pierre},
  title     = {{Distribution of overwintering invertebrates in temperate agroforestry systems: Implications for biodiversity conservation and biological control of crop pests}},
  journal   = {Agriculture, Ecosystems and Environment},
  year      = {2019},
  volume    = {285},
  number    = {August},
  pages     = {106630},
  issn      = {01678809},
  abstract  = {The dramatic decline of invertebrates at a global scale is mainly driven by habitat loss, agricultural intensification and urbanization. Alley cropping agroforestry is a land use practice in which arable crops are grown between tree rows. In such systems, understory vegetation strips (UVS) develop in the tree rows, providing habitats undisturbed by soil tillage. We investigated whether UVS are major overwintering habitats for invertebrates. We focused on carabid communities, which are dominant beneficial invertebrates in crop fields, but suffer from agricultural intensification. We described carabid communities with functional traits related to sensitivity to agricultural disturbances and ecological functions (i.e. pest control). Sampling of invertebrates were carried out from February to June 2018 over seven agroforestry fields in Restincli{\`{e}}res Estate (South France), one of the oldest experimental sites in Europe. The study revealed that 55{\%} of invertebrate taxonomic groups were more abundant in UVS, whereas only 14{\%} were more abundant in crop alleys. Crop pests were overwintering mainly in crop alleys while beneficial invertebrates were more dependent on UVS. Finally, UVS hosted carabids sensitive to agricultural disturbances, characterized by large body length, predominantly granivorous diet and overwintering in adult stage. On the other hand, crop alleys were home to smaller carnivorous species overwintering in both larval and adult stages, which can tolerate high levels of disturbance. Environmental and agricultural policies should consider agroforestry systems, especially understory vegetation strips, as valuable habitats for biodiversity conservation and biological control in agricultural landscapes.},
  doi       = {10.1016/j.agee.2019.106630},
  file      = {:Users/anne/Documents/Uni/Literature/Agriculture, Ecosystems and Environment/Boinot et al.{\_}2019{\_}Distribution of overwintering invertebrates in temperate agroforestry systems Implications for biodiversity conservat.pdf:pdf;:Users/anne/Documents/Uni/Literature/Agriculture, Ecosystems and Environment/Boinot et al.{\_}2019{\_}Distribution of overwintering invertebrates in temperate agroforestry systems Implications for biodiversity conserva.docx:docx},
  keywords  = {Alley cropping,Carabid beetle,Functional trait,Natural enemy,Semi-natural habitat,Understory vegetation strip},
  publisher = {Elsevier},
  url       = {https://doi.org/10.1016/j.agee.2019.106630},
}

@Article{Lopez-Sanchez2016a,
  author  = {L{\'{o}}pez-S{\'{a}}nchez, Aida and San, Alfonso and L{\'{o}}pez-Carrasco, Celia and Huntsinger, Lynn and Roig, Sonia},
  title   = {{The important role of scattered trees on the herbaceous diversity of a grazed Mediterranean dehesa}},
  journal = {Acta Oecologica},
  year    = {2016},
  volume  = {76},
  pages   = {31--38},
  doi     = {10.1016/j.actao.2016.08.003},
  file    = {:Users/anne/Documents/Uni/Literature/Acta Oecologica/L{\'{o}}pez-S{\'{a}}nchez et al.{\_}2016{\_}The important role of scattered trees on the herbaceous diversity of a grazed Mediterranean dehesa.pdf:pdf},
}

@Article{Obrist2011,
  author    = {Obrist, Martin K and Rathey, Emilie and Bontadina, Fabio and Martinoli, Adriano and Conedera, Marco and Christe, Philippe and Moretti, Marco},
  title     = {{Response of bat species to sylvo-pastoral abandonment}},
  journal   = {Forest Ecology and Management},
  year      = {2011},
  volume    = {261},
  number    = {3},
  pages     = {789--798},
  issn      = {0378-1127},
  doi       = {10.1016/j.foreco.2010.12.010},
  file      = {:Users/anne/Documents/Uni/Literature/Forest Ecology and Management/Obrist et al.{\_}2011{\_}Response of bat species to sylvo-pastoral abandonment.pdf:pdf;:Users/anne/Documents/Uni/Literature/Forest Ecology and Management/Obrist et al.{\_}2011{\_}Response of bat species to sylvo-pastoral abandonment.doc:doc},
  publisher = {Elsevier B.V.},
  url       = {http://dx.doi.org/10.1016/j.foreco.2010.12.010},
}

@Article{Azul2009,
  author   = {Azul, Anabela Marisa and Castro, Paula and Sousa, Jos{\'{e}} Paulo and Freitas, Helena},
  title    = {{Diversity and fruiting patterns of ectomycorrhizal and saprobic fungi as indicators of land-use severity in managed woodlands dominated by Quercus suber- a case study from southern Portugal Anabela}},
  journal  = {Canadian Journal of Forest Research},
  year     = {2009},
  volume   = {39},
  pages    = {2404--2417},
  issn     = {0045-5067},
  abstract = {We assessed the impacts of current management practices used to control shrub strata in Portuguese oak wood- lands dominated by Quercus suber L. (montado) on fruiting diversity and abundance of ectomycorrhizal-forming fungi (ECMF) and saprobic fungi. Fruit bodies were collected over four fruiting seasons in 16 plots (20 m ? 20 m) selected in a montado landscape with extensive silvopastoral exploitation. A total of 9484 fruit bodies were found in 171 taxa (74 ECMF, 96 saprobic, and 1 parasitic). Our results show that shrub density control by permanent grazing or by cutting prac- tices followed by soil tillage leads to lower fruiting production and greater changes in taxa composition, particularly for ECMF fruit bodies, than cutting practices without soil tillage. Principal response curve analysis showed that ECMF reacted more sensitively to these practices, in particular Laccaria laccata, Hebeloma cistophilum, Russula cyanoxantha, Cortinar- ius trivialis, and Lactarius volemus. We also observed that shrub cutting without soil tillage allowed ECMF fruiting to re- cover to predisturbance levels after 3 years. Our data imply that fruit bodies were useful indicators for assessing the severity of the effects of different land-use practices applied in montado areas on soil fungal populations. Re},
  doi      = {10.1139/X09-148},
  file     = {:Users/anne/Documents/Uni/Literature/Canadian Journal of Forest Research/Azul et al.{\_}2009{\_}Diversity and fruiting patterns of ectomycorrhizal and saprobic fungi as indicators of land-use severity in managed woo.pdf:pdf},
  isbn     = {0045-5067},
}

@Article{Listopad2018,
  author    = {Listopad, Claudia M C S and K{\"{o}}bel, Melanie and Pr{\'{i}}ncipe, Adriana and Gon{\c{c}}alves, Paula and Branquinho, Cristina},
  title     = {{The effect of grazing exclusion over time on structure, biodiversity, and regeneration of high nature value farmland ecosystems in Europe}},
  journal   = {Science of the Total Environment},
  year      = {2018},
  volume    = {610-611},
  pages     = {926--936},
  issn      = {0048-9697},
  doi       = {10.1016/j.scitotenv.2017.08.018},
  file      = {:Users/anne/Documents/Uni/Literature/Science of the Total Environment/Listopad et al.{\_}2018{\_}The effect of grazing exclusion over time on structure, biodiversity, and regeneration of high nature value farmlan.pdf:pdf},
  keywords  = {Cork-oak forest,Forest structure,LiDAR,Montado,Recruitment,Structural biodiversity index},
  publisher = {Elsevier B.V.},
  url       = {http://dx.doi.org/10.1016/j.scitotenv.2017.08.018},
}

@Article{Mcadam2007,
  author   = {Mcadam, J. H. and Sibbald, A. R. and Teklehaimanot, Z. and Eason, W. R.},
  title    = {{Developing silvopastoral systems and their effects on diversity of fauna}},
  journal  = {Agroforestry Systems},
  year     = {2007},
  volume   = {70},
  number   = {1},
  pages    = {81--89},
  issn     = {01674366},
  abstract = {http://dx.doi.org/10.1007/s10457-007-9047-8},
  doi      = {10.1007/s10457-007-9047-8},
  file     = {:Users/anne/Documents/Uni/Literature/Agroforestry Systems/Mcadam et al.{\_}2007{\_}Developing silvopastoral systems and their effects on diversity of fauna.pdf:pdf},
  isbn     = {1045700790478},
  keywords = {Birds,Carabids,Invertebrates,Silvopastoral systems,Spiders},
}

@Article{Morgan-Davies2008,
  author  = {Morgan-Davies, C. and Waterhouse, A. and Pollock, M. L. and Holland, J. P.},
  title   = {{Integrating hill sheep production and newly established native woodland: achieving sustainability through multiple land use in Scotland}},
  journal = {International Journal of Agricultural Sustainability},
  year    = {2008},
  volume  = {6},
  number  = {2},
  pages   = {133--147},
  month   = {jan},
  issn    = {1473-5903},
  annote  = {Sample size can't be estimated. Not clear how often they did teir structured walks to assess bird species presence.},
  doi     = {10.3763/ijas.2007.0248},
  file    = {:Users/anne/Documents/Uni/Literature/International Journal of Agricultural Sustainability/Morgan-Davies et al.{\_}2008{\_}Integrating hill sheep production and newly established native woodland achieving sustainability through multi.pdf:pdf},
  url     = {https://www.tandfonline.com/doi/full/10.3763/ijas.2007.0248},
}

@Article{Wood2017,
  author    = {Wood, Thomas James and Goulson, Dave},
  title     = {{The environmental risks of neonicotinoid pesticides: a review of the evidence post 2013}},
  journal   = {Environmental Science and Pollution Research},
  year      = {2017},
  volume    = {24},
  number    = {21},
  pages     = {17285--17325},
  issn      = {16147499},
  abstract  = {Neonicotinoid pesticides were first introduced in the mid-1990s, and since then, their use has grown rapidly. They are now the most widely used class of insecticides in the world, with the majority of applications coming from seed dressings. Neonicotinoids are water-soluble, and so can be taken up by a developing plant and can be found inside vas-cular tissues and foliage, providing protection against herbiv-orous insects. However, only approximately 5{\%} of the neonicotinoid active ingredient is taken up by crop plants and most instead disperses into the wider environment. Since the mid-2000s, several studies raised concerns that neonicotinoids may be having a negative effect on non-target organisms, in particular on honeybees and bumblebees. In response to these studies, the European Food Safety Authority (EFSA) was commissioned to produce risk assess-ments for the use of clothianidin, imidacloprid and thiamethoxam and their impact on bees. These risk assess-ments concluded that the use of these compounds on certain flowering crops poses a high risk to bees. On the basis of these findings, the European Union adopted a partial ban on these substances in May 2013. The purpose of the present paper is to collate and summarise scientific evidence published since 2013 that investigates the impact of neonicotinoids on non-target organisms. Whilst much of the recent work has focused on the impact of neonicotinoids on bees, a growing body of evidence demonstrates that persistent, low levels of neonicotinoids can have negative impacts on a wide range of free-living organisms.},
  doi       = {10.1007/s11356-017-9240-x},
  file      = {:Users/anne/Documents/Uni/Literature/Environmental Science and Pollution Research/Wood, Goulson{\_}2017{\_}The environmental risks of neonicotinoid pesticides a review of the evidence post 2013.pdf:pdf},
  keywords  = {Bees,European Food Safety Authority,Freshwater habitats,Invertebrates,Neonicotinoid pesticides,Neonicotinoids,Non-target organisms,Residues},
  pmid      = {28593544},
  publisher = {Environmental Science and Pollution Research},
}

@Article{Hartel2014,
  author    = {Hartel, Tibor and Hanspach, Jan and Abson, David J and M{\'{a}}th{\'{e}}, Orsolya},
  title     = {{Bird communities in traditional wood-pastures with changing management in Eastern Europe}},
  journal   = {Basic and Applied Ecology},
  year      = {2014},
  volume    = {15},
  number    = {5},
  pages     = {385--395},
  issn      = {1439-1791},
  doi       = {10.1016/j.baae.2014.06.007},
  file      = {:Users/anne/Documents/Uni/Literature/Basic and Applied Ecology/Hartel et al.{\_}2014{\_}Bird communities in traditional wood-pastures with changing management in Eastern Europe.pdf:pdf},
  keywords  = {biodiversity,conservation,dead trees,grazing,romania,scattered trees,shrub,traditional cultural landscape},
  publisher = {Elsevier GmbH},
  url       = {http://dx.doi.org/10.1016/j.baae.2014.06.007},
}

@Article{Mannu2018,
  author    = {Mannu, Roberto and Pilia, Oriana and Leonarda, Maria and Marcello, Fadda},
  title     = {{Variability of beetle assemblages in Mediterranean cork oak woodlands : does the higher taxa approach reliably characterize a specific response to grazing?}},
  journal   = {Biodiversity and Conservation},
  year      = {2018},
  volume    = {27},
  number    = {14},
  pages     = {3599--3619},
  issn      = {1572-9710},
  doi       = {10.1007/s10531-018-1616-9},
  file      = {:Users/anne/Documents/Uni/Literature/Biodiversity and Conservation/Mannu et al.{\_}2018{\_}Variability of beetle assemblages in Mediterranean cork oak woodlands does the higher taxa approach reliably characte.pdf:pdf},
  isbn      = {0123456789},
  keywords  = {Beet,Bioindicators,Cork oak woodlands,Human impact,beetles,bioindicators,communicated by akihiro nakamura,cork oak woodlands,forest and plantation biodiversity,human impact,scarabaeoidea,the topical collection,this article belongs to},
  publisher = {Springer Netherlands},
  url       = {https://doi.org/10.1007/s10531-018-1616-9},
}

@Article{Peng1996,
  author   = {Peng, R K and Sutton, S L},
  title    = {{The activity and diversity of ground arthropods in an agroforestry system}},
  journal  = {Proceedings of the 49th New Zealand Plant Protection Conference},
  year     = {1996},
  pages    = {309--313},
  abstract = {Comparison of the activity and diversity of ground arthropods in an agroforestry system in northern England was made using pitfall traps. The system consisted of production hedges of timber trees (ash, cherry, sycamore and walnut) interspersed with hazel bushes, arable alleys between the hedges and control areas. The most common taxa were more active during their abundant periods in the arable alley than in the adjoining control area containing the same arable pea crop. The diversity of ground arthropods was generally higher in the arable alley than in the control area. The production hedges could play a very important part in maintaining and enriching populations of polyphagous predators close to an adjacent arable crop},
  file     = {:Users/anne/Documents/Uni/Literature/Proceedings of the 49th New Zealand Plant Protection Conference/Peng, Sutton{\_}1996{\_}The activity and diversity of ground arthropods in an agroforestry system.pdf:pdf},
  keywords = {AGROFLORESTAS,ARTR GERAL,ARTR INSEC COLEOPTERA CARABIDAE,BNU,COMUN DIVERSIDADE,ECOL SOLOS,EURO REINO-UNIDO,PDF,RUDI,SAZONALIDADE},
}

@Article{Peng1993,
  author  = {Peng, R K and Incoll, L D and Sutton, S L and Wright, C and Chadwick, A},
  title   = {{Diversity of airborne arthropods in a silvoarable agroforestry system}},
  journal = {Journal of Applied Ecology},
  year    = {1993},
  volume  = {30},
  pages   = {551--562},
  file    = {:Users/anne/Documents/Uni/Literature/Journal of Applied Ecology/Peng et al.{\_}1993{\_}Diversity of airborne arthropods in a silvoarable agroforestry system.pdf:pdf},
}

@PhdThesis{Varah2015,
  author = {Varah, Alexa},
  title  = {{Can agroforestry reconcile conflicting demands for productivity , biodiversity conservation and delivery of ecosystem services ?}},
  school = {University of Reading},
  year   = {2015},
  file   = {:Users/anne/Documents/Uni/Literature/Unknown/Varah{\_}2015{\_}Can agroforestry reconcile conflicting demands for productivity , biodiversity conservation and delivery of ecosystem service.pdf:pdf},
  number = {February},
}

@Article{DaSilva2009,
  author    = {da Silva, Pedro Martins and Aguiar, Carlos A.S. and Niemel{\"{a}}, Jari and Sousa, Jos{\'{e}} Paulo and Serrano, Artur R.M.},
  title     = {{Cork-oak woodlands as key-habitats for biodiversity conservation in Mediterranean landscapes: A case study using rove and ground beetles (Coleoptera: Staphylinidae, Carabidae)}},
  journal   = {Biodiversity and Conservation},
  year      = {2009},
  volume    = {18},
  number    = {3},
  pages     = {605--619},
  issn      = {09603115},
  abstract  = {Abstract  Land-use intensification in Mediterranean agro-forest systems became a pressure on biodiversity, concerning particularly the woodland sensitive species. In 2001, the effects of a land-use gradient from old-growth cork-oak forest to a homogeneous agricultural area were assessed using rove beetles as indicators in a Mediterranean landscape. The aim was to find which species were negatively affected by land-use intensification at the landscape level and whether they benefited from cork-oak patches occurring along the land-use gradient. A total of 3,196 rove beetles from 88 taxa were sampled from all landscape types. Agricultural area recorded significantly higher numbers of abundance and species richness in relation to the cork-oak mosaics, i.e. the old-growth forest and the managed agro-forest landscapes (montados). Moreover, 70{\%} of rove beetle indicator species common enough to be tested by IndVal displayed their highest indicator value for agriculture, showing a lower number of woodland indicators in comparison to ground beetles. Nevertheless, one rove beetle taxon was considered a specialist of closed woodland mosaics while no specialist ground beetle was found for that landscape typology. Some rare rove beetle species were also important in typifying diversity patterns of old-growth cork-oak forests. Hence, future management in Mediterranean landscapes should take into account not only indicator species common enough to be tested by IndVal, but also rare and endemic species. Considering the added value of cork-oak woodland cover for sensitive rove and ground beetle diversity, the strengthening of cork-oak woodland connectivity seems to be a crucial management that is required in agricultural Mediterranean landscapes.},
  doi       = {10.1007/s10531-008-9527-9},
  file      = {:Users/anne/Documents/Uni/Literature/Biodiversity and Conservation/da Silva et al.{\_}2009{\_}Cork-oak woodlands as key-habitats for biodiversity conservation in Mediterranean landscapes A case study using rov.pdf:pdf},
  isbn      = {0960-3115},
  keywords  = {Agro-forest mosaic,Biodiversity conservation,Epigaeic Coleoptera,Indicator value,Land-use intensification,Quercus suber},
  owner     = {AnneM},
  timestamp = {2021.06.30},
}

@Comment{jabref-meta: databaseType:bibtex;}
