# Supplementary material for: European agroforestry has no unequivocal effect on biodiversity: a time-cumulative meta-analysis
Source: BMC Ecol Evol. 2021 Oct 23;21:193. doi: 10.1186/s12862-021-01911-9 (PMC8541809; doi:10.1186/s12862-021-01911-9)
Supplement: Supplementary file 3 — Additional file 3. Level of evidence assessment. Every column refers to one study. The spreadsheet template is taken from the supplementary material of [28]. [file 12862_2021_1911_MOESM3_ESM.ods]

## Sheet: Sheet1
Reference			Gavazov et al. 2013	Dorresteijn et al. 2013	Rossetti et al. 2015	Garcia-Tejero et al. 2013	Azul et al. 2009	Lopez-Carrrasco et al. 2014	Barbera et al. 2005	Barriga et al. 2010	Gavazov et al. 2014	Razola and Benayas 2009	Aragon et al. 2010	Akbulut et al. 2003	Altieri & Nicholls 2002	Arnan et al 2009	Bagella et al 2014	Buse et al. 2014	Cardinael et al. 2019	Cruz et al 2016	da Silva et al. 2009	Debussche et al. 2001	Dorresteijn et al. 2013	Fontana et al. 2014	Galle et al. 2017	Garrido-Jurado et al. 2015	Giordani et al. 2010	Hartel et al. 2014	Hill et al. 1991	Juutilainen et al. 2016	Listopad et al. 2018	Lopez-Sanchez et al. 2016	Lopez-Sanchez et al. 2016a	Mannu et al. 2018	Mcadam et al. 2007	Moreno et al 2016	Morgan-Davies et al. 2008	Obrist et al. 2011	Olden et al. 2016	Paltto et al. 2011	Peng et al. 1993	Pereira et al. 2014	Slancarova et al. 2015	Stoate et al. 2003	Tarrega et al. 2009	Tolgyesi et al. 2017	Varah 2015	Wood et al. 2017	Pardon et al. 2019
Outcome			1. Transplanted mesocosms placed warmer conditions = evidence that climate change reduced herbaceous biomass production in unwooded pastures but had no effect in sparsely wooded pastures + stimulated productivity in densely wooded pastures. 2. Forage production in near future would be affected disproportionaley throughout the landscape. 3. Structural landscape diversity would grant wood-pastures …	Woodpecker species composition, but not the number of species, differed between forests and wood pastures. Within wood pastures, the intermediate context (especially surrounding forest cover) best explained the presence of the grey-headed and middle spotted woodpecker.	Plant species richness is lower under canopy. Collembola speices richness is higher under canopy.	Grazed Dehesa had the highes species diversity (and number of individuals) followed by cleared and abandoned	Highest ectomyrrhiuzal fungal diversity and abundance in uncontrolled (full of shrub) plots. Saprobe fungi diversity was not affected	Highest yield at edge and beyond tree crown, and diversity was positevely related to yield.	In agroforestry the rise of species number is firstly correlated to plant introduction by farmers.	Ground spider diversity was significantly lower in cultivated dehesa (8.6) than in grazed dehesa and mediterranean forests. The diff between grazed dehesa (13.1 species) and medi. Forest (11.6 spec) was not significan	unwooded pastures suffered more severely from climate change loosing more species. There was no consistent differences in species richness between unwooded pasture, sparsely woodded pasture and densely wooded pasture.	In spring species richness in the abandonend field was higher than in the woodland islets in winter the effect was inversed	Higher lichen diversity in the abandoned dehesa than in grazed and cultivated plots.	Higher arthropod diversity in agroforestry than in monocrops, alley cropping had a negative effect on crop yield and poplar growth compared to monocrops.	The number of insect species was greater in the agroforestry system than in monocultures	Species richness was higher in old-growth stands than in woodland pastures or even-aged stands	patchy diversity pattern	Yes	There was a higher earthworm diversity in the tree rows compared to the alleys,	species richness was higher in native montado than in any of the eucalypt stands	There was a higher species richness in agricultural area compared to the cork-oak mosaics	Species richness was higher in the grazed sites	There is no difference in mean number of speices	Abandonment results in a loss of plant diversity	Spider species assemblage differed according to habitat. ﻿ no significant effect ofhabitat type on species richness of rare species according to the Poisson GLM and the following pairwise comparisons.	There were almost no differences in fungal diversity	results confirm a general gradient of lichen community diversity and composition accorss differences in land use intensity	Traditional open wood pastures have distinct and rich bird communities	Bird communitiy differed.	Most species-rich habtiat were natural herb-rich forests, wood pastures was lowest	The most dramatic shifts in the vegetation distributions take place in the first five years afer removing grazing. Shrub richness increase wehil total herb-based vegetation decreases.	Diversity in continuous grazed sites was higher. Microsites generated b y trees create high plan diversity.	Species Richness and Shannon indices were higher in wooded zones (20-30%) compared to open grasslands	The taxonomic family level might be a reliable predictor of environmental changes as it detected differences among beetle assemblages in Mediter- ranean cork oak forests. Although	Silvopastoral systems can significantly enhance biodiversity.	No higher species richness in wood pastures than in adjacent open pastures for any of the four biological groups studied	Outcome was positive for economiy, tourism and initially to biodiversity	Unmanaged chestnut orchards lead to a decline in bat species richness and foraging activities	The richness of all vascular plant species was mostly explained	Higher richness in open conditions	Diverstiy of aerial arthropods was higher in agroforestry than in arable control, but not higher than in forests	Richness ofbird guilds and the occurrence ofsome species depended on the surrounding matrix type	butterfly species richness was not significantly influenced by agroforesty (Grassland) and Forest	In Portugal species diverstiy was highers in extensively managed farmland (Montado), in England there was no difference.	Abandoned dehesa had lower herbal plant species richness, but higher wood species richness	Trees with shrubs had higher species richness than any of the other three landscape features	Agroforestry systems had higher plant and butterfly species richness and butterfly abundance than agricultural monocultures	Increase in total bat activity, foraging activity and species richness within wood-pastures along the tree density gradient, Wood-pastures have higher bat richness than forests.
2a. Study design			Case-Control	Inferential	Observational	Case-control	Case-Control	Observational	Case-control	Case-control	Case-control	Case-control	Case-control	Case-control	Case-Control	Case-Control	Case-Control	Case-Control	Case-Control	Case-Control	Case-Control	Case-Control	Case-Control	Case-Control	Case-Control	Case-Control	Case-Control	Case-Control	Case-Control	Case-Control	Case-Control	Observational	Case-Control	Case-Control	Case-Control	Case-Control	Before-after	Case-Control	by the current management situation (more species in currently grazed than in abandoned sites, on average 55 and 35 species, respectively) and	Case-Control	Case-Control	Case-Control	Case-Control	Case-Control	Case-Control	Case-Control	Case-Control	Case-Control	Observational
Level of evidence			2a	3a	3a	2a	2a	3b	2a	2a	2a	2a	2a	2a	2a	2a	2a	2a	2a	2a	2a	2a	2a	2a	2a	2a	2a	2a	2a	2a	2a	3a	2a	2a	2a	2a	2a	2a	2a	2a	2a	2a	2a	2a	2a	2a	2a	2a	3a
2 b. Q U A L I T Y C H E C K L I S T F O R T H E C R I T I C A L A P P R A I S A L			Amelie	Amelie	Anne	Anne	Anne	Anne	Anne	Anne	Anne	Anne	Anne	Anne	Anne	Anne	Anne	Anne	Anne	Anne	Anne	Anne	Anne	Anne	Anne	Anne	Anne	Anne	Anne	Anne	Anne	Anne	Anne	Anne	Anne	Anne	Anne	Anne	Anne	Anne	Anne	Anne	Anne	Anne	Anne	Anne	Anne	Anne	Anne
INTERNAL VALIDITY		Description/Example	Answer: "Yes/No"	Answer: "Yes/No"
Research aim			Aim	Aim	Aim	Aim	Aim	Aim	Aim	Aim	Aim	Aim	Aim	Aim
1	Does the study address a clearly focused question?	See main text, section 'setting question and the context'	yes	yes	no	yes	yes	yes	no	yes	yes	yes	yes	yes	yes	yes	yes	no	yes	yes	yes	no	yes	yes	yes	yes	yes	yes	yes	yes	yes	yes	yes	yes	no	yes	no	yes	yes	yes	yes	yes	no	yes	yes	yes	yes	yes	yes
2	Does the question match the answer?	Answers may not directly correspond to the originally formulated question, e.g. 'Does hunting lead to genetic changes in the moose population of North America?' is answered by: 'hunting reduces the size of calves'. The missing match is obvious when question and answer are written next to each other, but in publications with much text in between it may be more difficult to identify. The result of …	yes	yes	no	yes	yes	yes	no	no	yes	yes	yes	yes	yes	yes	yes	/	yes	yes	yes	/	yes	yes	yes	yes	no	yes	yes	yes	yes	yes	yes	no	no	yes	no	yes	yes	yes	yes	yes	yes	yes	yes	yes	yes	yes	no
Data collection			Data	Data	Data	Data	Data	Data	Data	Data	Data	Data	Data	Data
3	Was the population/area of interest defined in space, time and size?	'Population/area' is the target, we aim to say something about; e.g. North America's moose population.	yes	yes	yes	yes	yes	yes	yes	yes	/	yes	no	no	no	yes	yes	yes	yes	yes	no	no	yes	yes	yes	no	yes	yes	yes	yes	yes	yes	yes	no	no	yes	yes	yes	yes	yes	yes	yes	yes	yes	yes	yes	yes	yes	yes
4	Selection bias: Was the sample area representative for the population defined?	Usually samples are not taken from the whole population/area; e.g. only several North American forests were selected to measure moose. Were the selected forests representative? Did they cover the north, south, east and western part of North America?	yes	yes	yes	yes	yes	yes	yes	no	/	yes	yes	yes	yes	yes	no	no	yes	yes	/	/	yes	yes	yes	/	no	yes	yes	yes	yes	yes	yes	yes	no	yes	yes	yes	yes	yes	yes	yes	yes	yes	yes	yes	yes	yes	no
5	Was the sample size appropriate?	Were the criteria used to determine the sample size (e.g. power calculation) reasonable?	yes	yes	yes	yes	yes	no	yes	yes	yes	yes	yes	yes	yes	no	no	no	yes	yes	yes	no	yes	yes	yes	no	no	yes	no	yes	yes	yes	yes	yes	yes	yes	yes	yes	yes	yes	yes	yes	yes	yes	yes	yes	yes	yes	yes
6	Was probability/random sampling used for constructing the sample?	Probability sampling means random sampling with known selection probabilities for all objects in the population, while nonprobability sampling does not involve random selection (Trochim, 2014; Söderqvist and Soutukorva, 2009). Most often equal probability sampling is used: e.g. all forests in North America have the same chance of being randomly selected. Unequal probability sampling can be used t…	yes	yes	yes	no	no	yes	no	yes	yes	yes	no	no	yes	no	no	no	no	no	no	no	no	no	no	no	no	no	no	no	no	no	no	no	no	no	no	no	no	no	no	no	no	no	no	no	no	no	no
7	If secondary data were used, did an evaluation of the original data take place?	Secondary data, such as used in cost-benefit transfer for example, need to be evaluated to make sure that the data used are not prone to bias.	/	/	/	/	/	/	/	/	/	/	/	/	/	/	/	/	/	/	/	/	/	/	/	/	/	/	/	/	/	/	/	/	/	/	/	/	/	/	/	/	/	/	/	/	/	/	/
8	If data collection took place in form of a questionnaire, was it pre-tested/piloted?	Questionnaires need to be professionally designed to ensure that they measure what they intend to measure. Therefore a questionnaire should be pre-tested/piloted on a smaller sample size to test its performance (see Rattray & Jones 2007).	/	/	/	/	/	/	/	/	/	/	/	/	/	/	/	/	/	/	/	/	/	/	/	/	/	/	/	/	/	/	/	/	/	/	/	/	/	/	/	/	/	/	/	/	/	/	/
9	Were the data collection methods described in sufficient detail to permit replication?		yes	no	yes	yes	yes	yes	no	yes	yes	yes	yes	yes	yes	yes	no	yes	yes	yes	/	yes	yes	yes	yes	yes	no	yes	yes	yes	yes	yes	yes	yes	no	yes	no	yes	yes	yes	yes	yes	yes	yes	yes	yes	yes	yes	yes
Analysis			Analysis	Analysis	Analysis	Analysis	Analysis	Analysis	Analysis	Analysis	Analysis	Analysis	Analysis	Analysis
10	Were the statistical/analytical methods described in sufficient detail to permit replication?		yes	yes	yes	yes	yes	yes	no	yes	yes	yes	yes	yes	yes	yes	yes	yes	yes	yes	yes	yes	yes	yes	yes	no	no	yes	yes	yes	yes	yes	yes	yes	no	yes	no	yes	yes	yes	yes	no	yes	yes	yes	yes	yes	yes	yes
11	Is the choice of statistical/analytical methods appropriate and/or justified?		yes	yes	no	yes	yes	no	no	yes	yes	yes	yes	yes	yes	yes	yes	yes	yes	yes	yes	no	yes	yes	yes	yes	no	yes	yes	yes	yes	yes	yes	yes	no	yes	no	yes	yes	yes	yes	no	yes	yes	yes	yes	yes	yes	yes
12	Was uncertainty assessed and reported?		no	no	yes	yes	yes	no	no	yes	yes	no	yes	yes	yes	yes	yes	no	yes	yes	yes	yes	yes	yes	yes	no	yes	yes	yes	yes	yes	yes	yes	yes	no	yes	no	yes	yes	yes	yes	no	yes	yes	yes	yes	yes	yes	yes
Results and Conclusions			Results	Results	Results	Results	Results	Results	Results	Results	Results	Results	Results	Results
13	Do the data support the outcome?	Are the conclusions drawn of the analytical results valid?	yes	yes	yes	yes	yes	yes	no	yes	yes	yes	yes	yes	yes	yes	yes	yes	yes	yes	yes	yes	yes	yes	yes	yes	no	yes	yes	yes	yes	yes	yes	yes	no	yes	no	yes	yes	yes	yes	no	yes	yes	yes	yes	yes	yes	yes
14	Magnitude of effect: Is the effect large, significant and/or without large uncertainty?	This question aims to identify the magnitude and precision of results. Precise results are usually characterized by low uncertainty (CEBM 2010) and in combination with a large effect the appropriate statistical analysis (question 11) will lead to a significant result. Not all studies allow the judgment of all three aspect and we therefore combine them in one question and recommend context specifi…	yes	yes	no	no	no	no	no	no	no	no	no	no	no	no	no	no	no	no	no	no	no	yes	no	no	no	no	no	no	no	yes	no	no	no	no	no	no	no	no	no	no	no	no	no	no	no	no	no
15	Are all variables and statistical measures reported?		yes	no	yes	yes	yes	yes	no	yes	yes	yes	yes	yes	yes	yes	no	no	yes	yes	no	yes	yes	yes	yes	yes	no	yes	no	no	no	yes	yes	yes	no	yes	no	yes	yes	yes	yes	no	yes	yes	yes	yes	yes	yes	yes
16	Attrition bias: Are non-response/drop-outs given and is their impact discussed?		no	no	no	no	no	no	no	/	/	/	/	/	/	yes	/	/	/	/	/	/	/	/	/	/	/	/	/	/	/	/	/	/	/	/	/	/	/	/	/	/	/	/	/	/	/	/	/
DESIGN-SPECIFIC ASPECTS			Design-specific	Design-specific	Design-specific	Design-specific	Design-specific	Design-specific	Design-specific	Design-specific	Design-specific	Design-specific	Design-specific	Design-specific
Review			Review	Review	Review	Review	Review	Review	Review	Review	Review	Review	Review	Review
17	Is there a low probability of publication bias?	An assessment of publication bias should include a combination of graphical aids (e.g. funnel plot, other available tests) and/or statistical tests (e.g., Egger regression test, Hedges-Olken) (CEBM 2010). If no quantitative analysis is included, discussion of possible publication bias can be sufficient.	/	/	/	/	/	/	/	/	/	/	/	/																								y	y	y	y	y	y	y	y	y	y	y
18	Is the review based on several strong-evidence individual studies?	Most ideally every included study should be assessed for its level of evidence. Several strong evidence individual studies should be included to achieve strong evidence in the review. See main text for further details.	/	/	/	/	/	/	/	/	/	/	/	/
19	Do the studies included respond to the same question?		/	/	/	/	/	/	/	/	/	/	/	/
20	Are results between individual studies consistent and homogeneous?		/	/	/	/	/	/	/	/	/	/	/	/
21	Was the literature searched in a systematic and comprehensive way?		/	/	/	/	/	/	/	/	/	/	/	/
22	Was a meta-analysis included?	The term 'meta-analysis' has been vaguely defined in ecology and conservation (Vetter et al. 2013). In this context we do not talk about any summary analysis (e.g. vote counting), but an explicit meta-analysis as defined by Vetter et al. 2013 or Koricheva et al. 2013	/	/	/	/	/	/	/	/	/	/	/	/
23	Were appropriate a priori study inclusion/exclusion criteria defined?		/	/	/	/	/	/	/	/	/	/	/	/
24	Did at least two people select studies and extract data?	At least two people should select papers and extract data. There should be a consensus procedure to resolve any differences (CEBM 2010). In most cases it is too costly to extract data from every paper twice. It might be sufficient to follow the consensus procedure for the first few studies.	/	/	/	/	/	/	/	/	/	/	/	/
Study with a reference/control			Controlled	Controlled	Controlled	Controlled	Controlled	Controlled	Controlled	Controlled	Controlled	Controlled	Controlled	Controlled
25	Allocation bias: Was the assignment of case-control groups randomized?		yes	/	/	no	no	/	no	no	no	no	/	yes	no	no	no	no	no	no	no	no	no	no	no	no	no	no	no	no	no	no	no	no	no	no	no	no	no	no	no	no	no	no	no	no	no	no	/
26	Were groups designed equally, aside from the investigated point of interest?		yes	/	/	yes	yes	/	no	no	no	yes	/	yes	yes	yes	yes	no	yes	yes	yes	yes	yes	yes	yes	no	yes	yes	no	no	yes	yes	yes	yes	no	yes	yes	yes	yes	yes	yes	yes	yes	yes	yes	yes	yes	yes	/
27	Performance bias: Was the sampling blinded?	Blinding means that e.g. researchers taking samples of a specific area wouldn't know the differences between these areas.	yes	/	/	no	no	/	no	no	no	no	/	no	no	no	no	no	no	no	no	no	no	no	no	no	no	no	no	no	no	no	no	no	no	no	no	no	no	no	no	no	no	no	no	no	no	no	/
28	Were there sufficient replicates of treatment and reference groups?		no	/	/	no	no	/	no	no	no	no	/	no	yes	no	no	no	yes	yes	no	no	no	yes	yes	yes	no	yes	no	yes	yes	yes	yes	yes	yes	yes	/	/	/	/	/	/	/	/	/	/	/	/	/
29	Detection bias: Were outcomes equally measured and determined between groups?	Beside the importance to design groups equally (Question 26), the outcome has to be measured equally. This is necessary to avoid a bias due to the measurement method.	yes	/	/	yes	/	/	yes	yes	yes	yes	/	yes	yes	yes	yes	yes	yes	yes	yes	yes	yes	yes	yes	yes	yes	yes	yes	yes	yes	yes	yes	yes	yes	yes	yes	yes	yes	yes	yes	yes	yes	yes	yes	yes	yes	yes	/
Observational studies			Observational	Observational	Observational	Observational	Observational	Observational	Observational	Observational	Observational	Observational	Observational	Observational
30	Were confounding factors identified and strategies to deal with them stated?	Controlled studies have equally designed groups (Question 26). Observational studies can not be so easily controlled for potential confounders. It is therefore particularly important to identify them and discuss strategies to avoid biasing results.	/	no	no	/	/	no	/	/	/	/	yes	/	/	/	/	/	/	/	/	/	/	/	/	/	/	/	/	/	/	/	/	/	/	/	/	/	/	/	/	/	/	/	/	/	/	/	no
FOCUS-SPECIFIC ASPECTS			Focus-specific	Focus-specific	Focus-specific	Focus-specific	Focus-specific	Focus-specific	Focus-specific	Focus-specific	Focus-specific	Focus-specific	Focus-specific	Focus-specific
Quantification			Quantification	Quantification	Quantification	Quantification	Quantification	Quantification	Quantification	Quantification	Quantification	Quantification	Quantification	Quantification
31	Is the unit of the quantification measurement appropriate?		yes	yes	yes	yes	/	yes	yes	yes	yes	yes	yes	yes	yes	yes	yes	yes	yes	yes	yes	yes	yes	yes	yes	yes	yes	yes	yes	yes	yes	yes	yes	yes	yes	yes	yes	yes	yes	yes	yes	yes	yes	yes	yes	yes	yes	yes	yes
32	Was temporal change (e.g. annual or long-term) of quantities measured (e.g. species abundance or an ecosystem service) discussed?		yes	no	no	no	/	yes	no	yes	no	yes	no	no	yes	no	no	no	no	no	no	no	no	no	no	no	no	no	no	no	no	no	no	no	no	no	no	no	no	no	no	no	no	no	no	no	no	no	no
Valuation			Valuation	Valuation	Valuation	Valuation	Valuation	Valuation	Valuation	Valuation	Valuation	Valuation	Valuation	Valuation
33	If discounting of future costs and outcomes is necessary, was it performed correctly?	Discounting ecosystem services is less straightforward than discounting purely economic values. Nevertheless, it has to be considered when talking about future values (TEEB 2010, ch.6)	/	/	/	/	/	/	/	/	/	/	/	/
34	If aggregate economic values for a population were estimated, was this estimation consistent with the sampling and the definition of the population?	Individual values are summed up to total economic values (TEV), for example in cost-benefit analysis. This should be done thoroughly (e.g. avoiding double counting, considering system boundaries...)	/	/	/	/	/	/	/	/	/	/	/	/
Management			Management	Management	Management	Management	Management	Management	Management	Management	Management	Management	Management	Management
35	Was the aim of the management intervention clearly defined?		yes	/	/	/	no	/	/	no	yes	yes	no	no	yes	yes	yes	yes	yes	yes	yes	yes	yes	yes	yes	yes	yes	yes	yes	yes	yes	yes	yes	yes	yes	yes	yes	yes	yes	yes	yes	yes	yes	yes	yes	yes	yes	yes	/
36	Were side effects and trade offs on other non-target species, ecosystem services or stakeholders considered?		/	/	/	/	no	/	/	no	no	no	no	no	/	/	/	/	/	/	/	/	/	/	/	/	/	/	/	/	/	/	/	/	/	/	/	/	/	/	/	/	/	/	/	/	/	/	/
37	Were both long-term and short-term effects discussed?		yes	/	/	/	no	/	/	no	no	no	no	no	no	no	no	no	no	no	no	no	no	no	no	no	no	no	no	no	no	no	no	no	no	no	no	no	no	no	no	no	no	no	no	no	no	no	/
38	Did monitoring take place for an appropriate time period?		yes	/	/	/	no	/	/	yes	no	yes	no	no	yes	no	no	no	no	yes	no	no	no	no	no	no	no	no	no	no	no	no	no	no	no	no	yes	yes	no	no	no	no	no	no	no	no	no	no	/
39	Appropriate outcome measures: Are all relevant outcomes measured in a reliable way?	Ideally the outcome, e.g. increase in biodiversity, is measured according to an evidence-based quantification or valuation tool.	yes	/	/	/	yes	/	/	/	/	/	/	/	yes	yes	yes	yes	yes	yes	yes	yes	yes	yes	yes	yes	yes	yes	yes	yes	yes	yes	yes	yes	yes	yes	yes	yes	yes	yes	yes	yes	yes	yes	yes	yes	yes	yes	/
Governance			Governance	Governance	Governance	Governance	Governance	Governance	Governance	Governance	Governance	Governance	Governance	Governance
40	Were long-term effects assessed?		/	/	/	/	/	/	/	/	/	/	/	/
41	Was the policy instrument that was used described?		/	/	/	/	/	/	/	/	/	/	/	/
42	Was the influence of the applied policy instrument (incentive/law) on the society discussed?		/	/	/	/	/	/	/	/	/	/	/	/
43	Appropriate outcome measures: Are all relevant outcomes measured in a reliable way?	Ideally the outcome, e.g. increase in biodiversity, is measured according to an evidence-based quantification or valuation tool.	/	/	/	/	/	/	/	/	/	/	/	/
2b. Quality points			22	11	10	14	13	11	5	14	13	17	12	14	19	16	12	9	17	18	12	10	16	18	17	11	8	17	13	15	16	18	17	15	6	17	9	17	16	16	16	11	15	16	16	16	16	16	10
Possible points		- depending on the number of questions answered	25	17	17	21	23	17	21	24	22	24	20	24	24	25	24	23	24	24	22	22	24	24	24	23	24	24	24	24	24	24	24	24	24	24	23	23	23	23	23	23	23	23	23	23	23	23	16
Quality score			88,00	64,71	58,82	66,67	56,52	64,71	23,81	58,33	59,09	70,83	60,00	58,33	79,17	64,00	50,00	39,13	70,83	75,00	54,55	45,45	66,67	75,00	70,83	47,83	33,33	70,83	54,17	62,50	66,67	75,00	70,83	62,50	25,00	70,83	39,13	73,91	69,57	69,57	69,57	47,83	65,22	69,57	69,57	69,57	69,57	69,57	62,50
Downgrading			no downgrading	one level	one and a half levels	one level	one and a half levels	one level	three levels	one and a half levels	one and a half levels	one level	one and a half levels	one and a half levels	half a level	one level	one and a half levels	two levels	one level	half a level	one and a half levels	two levels	one level	half a level	one level	two levels	two and a half levels	one level	one and a half levels	one level	one level	half a level	one level	one level	two and a half levels	one level	two levels	one level	one level	one level	one level	two levels	one level	one level	one level	one level	one level	one level	one level
Level of evidence			2a	4a	4b	3a	3b	4b	4b	3b	3b	3a	3b	3b	2b	3a	3b	4a	3a	2b	3b	4a	3a	2b	3a	4a	4b	3a	3b	3a	3a	3b	3a	3a	4b	3a	4a	3a	3a	3a	3a	4a	3a	3a	3a	3a	3a	3a	4a
[truncated: 3 more columns]
