# Supplementary material for: European agroforestry has no unequivocal effect on biodiversity: a time-cumulative meta-analysis
Source: BMC Ecol Evol. 2021 Oct 23;21:193. doi: 10.1186/s12862-021-01911-9 (PMC8541809; doi:10.1186/s12862-021-01911-9)
Supplement: Supplementary file 4 — Additional file 4. Data for the meta-analysis on biodiversity. The file is a semicolon separated table (.csv) that can be opened in a spreadsheet. It has 29 rows and 21 columns containing information required for the meta-analysis. Meta information about the abbreviations used is found in Additional file 5. [file 12862_2021_1911_MOESM4_ESM.csv]

Assessor	AuthorSnip	Title	Climate	Country	Agroforestry_System	Study_design	FinalLoE	Comparator	Dominant_Tree_Species	Biodiversity_Measure	Biodiversity_Group	Sampling_Method	agrof_mean	agrof_sd	agrof_n	control_mean	control_sd	control_n	Sampling_Year_Start	Sampling_Year_End	Comments
MupepeleAnne	Akbulut et al. 2003	Effect of alley cropping on crops and arthropod diversity in Duzce, Turkey	M	Turkey	Silvoarable	Case-Control	LoE3b	Agriculture	Populus euramericana	Family Richness	Arthropods	pitfall traps sweep net, sticky cards and cloth shaking	6.81	4.28	288	7.64	5.55	36	2000	2000
MupepeleAnne	Akbulut et al. 2003	Effect of alley cropping on crops and arthropod diversity in Duzce, Turkey	M	Turkey	Silvoarable	Case-Control	LoE3b	Forest_Plantation	Populus euramericana	Family Richness	Arthropods	pitfall traps, sweep net, sticky cards and cloth shaking	6.81	4.28	288	7	4.16	16	2000	2000
MupepeleAnne	Altieri & Nicholls 2002	The simplification of traditional vineyard based agroforests in northwestern Portugal: Some ecological implications	M	Portugal	Silvoarable	Case-Control	LoE2b	Agriculture	Quercus lusitanica, Ulmus, Populus, Prunus	Species Richness	Insects	yellow sticky traps	32	23.32	5	18	15.1	5	1997	1999	Standard error of shannon is given (Table1), sd is estimated based on them
MupepeleAnne	Aragon et al. 2010	Effects of Mediterranean dehesa management on epiphytic lichens	M	Spain	Silvoarable	Case-Control	LoE3b	Abandoned	Quercus ilex	Species Richness	Lichen	lichen sampled on 10 trees per plot with 15x30 cm grids on bark	22	1.3	6	33.8	1.5	6	NA	NA	Table 1 MR1 = control, MR4 = cropland
MupepeleAnne	Aragon et al. 2010	Effects of Mediterranean dehesa management on epiphytic lichens	M	Spain	Silvopasture	Case-Control	LoE3b	Abandoned	Quercus ilex	Species Richness	Lichen	lichen sampled on 10 trees per plot with 15x30 cm grids on bark	23.2	4.3	6	33.8	1.5	6	NA	NA	Table 1 MR1 = control, MR3 = pasture
MupepeleAnne	Arnan et al. 2009	Forest management conditioning ground ant community structure and composition in temperate conifer forests in the Pyrenees Mountains	L	Spain	Silvopasture	Case-Control	LoE3a	Forest	Pinus uncinata	Species Richness	Ants	pitfall traps	1.7	0.860232527	74	1.3	0.866025404	75	2007	2007	was given as standard error: 0.1 and 0.1
MupepeleAnne	Azul et al. 2009	Diversity and fruiting patterns of ectomycorrhizal and saprobic fungi as indicators of land-use severity in managed woodlands dominated by Quercus suber - a case study from southern Portugal	M	Portugal	Silvopasture	Case-Control	LoE3b	Abandoned	Qurecus suber, Quercus ilex	Species Richness	Fungi	epigeous fruit body monitoring over 10 days	5.5	3.32	32	12.5	8.19	16	2003	2006	Ectomycorrhizal and Saprobic Fungi combined
KellerMatteo_modAnne	Bagella et al. 2014	Contrasting land uses in Mediterranean agro-silvo-pastoral systems generated patchy diversity patterns of vascular plants and below-ground microorganisms	M	Italy	Silvopasture	Case-Control	LoE3b	Pasture	Quercus suber	Species Richness	Plants	quadrats along transects	50.37	5.51	4	40.64	5.55	4	2007	2007
MupepeleAnne	Barbera et al. 2005	Agroforestry Systems of Mt Etna, Italy: Biodiversity Analysis at Landscape, Stand and Specific Level	M	Italy	Silvopasture	Case-Control	LoE4b	Forest		Species Richness	Plants	transects	9.9		19	11.9		20	2003	2003	standard deviation (sd) not given, estimated from all other samples
MupepeleAnne	Barriga et al. 2010	Ground-living spider assemblages from Mediterranean habitats under different management conditions	M	Spain	Silvoarable	Case-Control	LoE3b	Forest	Quercus	Species Richness	Spiders	pitfall traps	8.6	1.4	48	11.6	1.8	48	2001	2002
MupepeleAnne	Barriga et al. 2010	Ground-living spider assemblages from Mediterranean habitats under different management conditions	M	Spain	Silvopasture	Case-Control	LoE3b	Forest	Quercus	Species Richness	Spiders	pitfall traps	13.5	1.7	48	11.6	1.8	48	2001	2002
MupepeleAnne	Boinot et al. 2019	Alley cropping agroforestry systems: Reservoirs for weeds or refugia for plant diversity?	N	France	Silvoarable	Case-Control	LoE3b	Agriculture		Species Richness	Plants	quadrats along transects	1.83	15.13	528	1.34	16.2	432	2017	2017
MupepeleAnne	Boinot et al. 2019a	Distribution of overwintering invertebrates in temperate agroforestry systems: Implications for biodiversity conservation and biological control of crop pests	N	France	Silvoarable	Observational	LoE3b	Agriculture	Understorey	Species Richness	Carabid	emergence traps	8	4.92	26	8.88	3.63	25	2018	2018	received after personal communication on 28 April 2020, control was located in intercropping alleys
KellerMatteo	Buse et al. 2014	Die Dungkäfer einer halboffenen Weidelandschaft mit einer Dauerbeweidung durch Rinder und Pferde	N	Germany	Silvopasture	Case-Control	LoE4a	Pasture	NA	Species Richness	Scarabaeoidea	dung samples	6		3	18		9	2013	2013	sd not given, estimated from all other samples
MupepeleAnne	Cardinael et al. 2019	Spatial variation of earthworm communities and soil organic carbon in temperate agroforestry	N	France	Silvoarable	Case-Control	LoE3a	Agriculture	Juglans and others	Species Richness	Earthworms	watering	9	1.51	95	6	2.39	24	NA		Though I average per 8 sites only, I take the full sample size to account for differences in control and treatment, most sites are temporal (8 from in total 13), only 2 mediterranean and 3 atlantic, so I use N for climate
KellerMatteo	Cruz et al. 2016	Bats like vintage: managing exotic eucalypt plantations for bat conservation in a Mediterranean landscape	M	Portugal	Silvopasture	Case-Control	LoE2b	Forest_Plantation	Quercus	Species Richness	Bats	transects	10		30	10		30	2010	2011	sd not given, estimated from all other samples
MupepeleAnne	da Silva et al. 2009	Cork-oak woodlands as key-habitats for biodiversity conservation in Mediterranean landscapes: A case study using rove and ground beetles (Coleoptera: Staphylinidae, Carabidae)	M	Portugal	Silvopasture	Case-Control	LoE3b	Forest	Quercus suber	Species Richness	Staphylinid	pitfall traps	7.3	2.95	54	6	2.82	54	2001	2001	standard error of subsamples was given and transferred to sd
MupepeleAnne	Debussche et al. 2001	Changes in the vegetation of Quercus pubescens woodland after cessation of coppicing and grazing	M	France	Silvopasture	Case-Control	LoE4a	Forest	Quercus pubescens	Species Richness	Plants	transects	7.1	7.84	10	6.4	7.04	34	NA		all plants from Table 3 combined; I took only t1, as grazing had stopped afterwards
KellerMatteo	Dorresteijn et al. 2013	The conservation value of traditional rural landscapes: the case of woodpeckers in Transylvania, Romania	N	Romania	Silvopasture	Case-Control	LoE3a	Forest	Quercus and others	Species Richness	Woodpeckers	auditive point counts with playback	3.14	2.291287847	84	2.58	2.28	36	2012	2012	same sites than Hartel 2014
KellerMatteo	Fontana et al. 2014	What plant traits tell us: Consequences of land-use change of a traditional agro-forest system on biodiversity and ecosystem service provision	Alpine	Italy	Silvopasture	Case-Control	LoE2b	Abandoned	Larch	Species Richness	Vascular plants	Braun-Blanquet Phyto-sociological vegetation survey with 10m radius circular plots	40.77	9.836157786	43	28.15	8.306142306	55	2011	2011	standard error was given and transformed to sd
KellerMatteo	Galle et al. 2017	Sparse trees and shrubs confers a high biodiversity to pastures: Case study on spiders from Transylvania	N	Romania	Silvopasture	Case-Control	LoE3a	Pasture	Quercus robur, Quercus cerris	Species Richness	Spiders	D-vac suction sampler	14.5	6.29	30	17.3	8.73	30	2015	2015	confidence interval was given and transformed to sd
MupepeleAnne	Garcia-Tejero et al. 2013	Land use changes and ground dwelling beetle conservation in extensive grazing dehesa systems of north-west Spain	L	Spain	Silvopasture	Case-Control	LoE3a	Abandoned	Quercus pyrenaica	Species Richness	Carabid	pitfall traps	34	2.96	15	30	7.45	15	2007	2007
MupepeleAnne	Garcia-Tejero et al. 2013	Land use changes and ground dwelling beetle conservation in extensive grazing dehesa systems of north-west Spain	L	Spain	Silvopasture	Case-Control	LoE3a	Abandoned	Quercus pyrenaica	Species Richness	Staphylinid	pitfall traps	40	4.1	15	36	4.8	15	2007	2007
KellerMatteo	Garrido-Jurado et al. 2015	Diversity of entomopathogenic Hypocreales in soil and phylloplanes of five Mediterranean cropping systems	M	Spain	Silvoarable	Case-Control	LoE4a	Agriculture	NA	Species Richness	Fungi	DNA from soil and leaves	5		16	4		16	2010	2011	sd not given, estimated from all other samples;
MupepeleAnne	Gavazov et al. 2014	Transplantation of subalpine wood-pasture turfs along a natural climatic gradient reveals lower resistance of unwooded pastures to climate change compared to wooded ones	N	Switzerland	Silvopasture	Case-Control	LoE3b	Pasture	Picea abies	Species Richness	Plants	cut biomass above 1cm	22.8	1.2	11	19	2.7	11	2011	2011
KellerMatteo	Giordani et al. 2010	Land use intensity drives the local variation of lichen diversity in Mediterranean ecosystems sensitive to desertification	M	Italy	Silvopasture	Case-Control	LoE4b	Pasture	Quercus suber	Species Richness	Lichen	sampling grid on trees	25.5	5.48	7	28.7	4.07	13	NA		agroforestry_system and comparator not described in detail: supposedley more silvopasture, as it seems to be more common in Sardinia
KellerMatteo	Hartel et al. 2014	Bird communities in traditional wood-pastures with changing management in Eastern Europe	N	Romania	Silvopasture	Case-Control	LoE3a	Forest	Quercus and others	Species Richness	Passerine birds	80 m radius around point, visual and aural	6.12	2.41	41	7.13	2.15	15	2012	2012	confidence interval was given and transformed to sd; same sites than Dorresteijn 2013
KellerMatteo	Hartel et al. 2014	Bird communities in traditional wood-pastures with changing management in Eastern Europe	N	Romania	Silvopasture	Case-Control	LoE3a	Pasture	Quercus and others	Species Richness	Passerine birds	80 m radius around point, visual and aural	6.12	2.41	41	1.2	0.51	15	2012	2012	confidence interval was given and transformed to sd; same sites than Dorresteijn 2013
MupepeleAnne	Hill et al. 1991	Winter bird communities in woodland in the forest of dean, england, and some implications of livestock grazing	N	UK	Silvopasture	Case-Control	LoE3b	Forest	Quercus robur	Species Richness	Birds	transects	21		15	24.5		15	1984	1988	sd cannot be calculated from the available information and is estimated from all other samples
KellerMatteo	Juutilainen et al. 2016	The role of novel forest ecosystems in the conservation of wood-inhabiting fungi in boreal broadleaved forests	B	Finland	Silvopasture	Case-Control	LoE3a	Forest	Betula	Species Richness	Fungi	collecting on deadwood particles	2.98	2.95	72	7.22	5.65	48	2007	2012	standard error to standard deviation and combining fungi samples from several deadwood sites, same sites than Olden2016
KellerMatteo	Listopad et al. 2018	The effect of grazing exclusion over time on structure, biodiversity, and regeneration of high nature value farmland ecosystems in Europe	M	Portugal	Silvopasture	Case-Control	LoE3a	Abandoned	Quercus suber	Species Richness	Shrubs	transects	2.66	1.54	3	13.12	2.67	9	NA		Control site combined out of three managements: without grazing for 5, 10 and 15 years
MupepeleAnne	Lopez-Carrasco et al. 2015	The effect of tree cover on the biomass and diversity of the herbaceous layer in a Mediterranean dehesa	M	Spain	Silvopasture	Observational	LoE4b	Pasture	Quercus	Species Richness	Plants	subplot sampling in distance to tree	12.14	4.97	405	15.78	4.51	405	2008	2010	received after personal communication on 10 May 2017, control was located in intercanopy space
MupepeleAnne	Lopez-Sanchez et al. 2016	Scattered trees and livestock grazing as keystones organisms for sustainable use and conservation of Mediterranean dehesas	M	Spain	Silvopasture	Observational	LoE3b	Pasture	Quercus	Species Richness	Plants	subplot sampling in distance to tree	10.72	5.2	288	12.63	5.15	288	2012	2013	received after personal communication on 10 May 2017, control was located in intercanopy space
MupepeleAnne	Lopez-Sanchez et al. 2016a	The important role of scattered trees on the herbaceous diversity of a grazed Mediterranean dehesa	M	Spain	Silvopasture	Case-Control	LoE3a	Pasture	Quercus	Species Richness	Plants	grid sampling	14	2	72	11	3	72	2012	2013	received after personal communication on 10 May 2017
MupepeleAnne	Mannu et al. 2018	Variability of beetle assemblages in Mediterranean cork oak woodlands : does the higher taxa approach reliably characterize a specific response to grazing ?	M	Italy	Silvopasture	Case-Control	LoE3a	Forest	Quercus suber	Family Richness	Beetles	pitfall traps along transects	41		11	34		11	2016	2016	No measure of variation is given
MupepeleAnne	Mannu et al. 2018	Variability of beetle assemblages in Mediterranean cork oak woodlands : does the higher taxa approach reliably characterize a specific response to grazing ?	M	Italy	Silvopasture	Case-Control	LoE3a	Forest	Quercus suber	Species Richness	Scarabaeoidea	pitfall traps along transects	33		11	12		11	2016	2016	No measure of variation is given
MupepeleAnne	Mcadam et al. 2007	Developing silvopastoral systems and their effects on diversity of fauna	N	UK-Wales	Silvopasture	Case-Control	LoE4b	Pasture	Acer pseudoplatanus, Alnus rubra	Species Richness	Birds	20minCountingWalking	3.75	3	36	6.5	3.62	18	1994	1995	Results for Northern Wales from Table 6; AF: Silvopasture Sycamore and Alder 400trees/ha; Control: Grassland
MupepeleAnne	Mcadam et al. 2007	Developing silvopastoral systems and their effects on diversity of fauna	N	UK-Scotland	Silvopasture	Case-Control	LoE4b	Pasture	Acer pseudoplatanus	Species Richness	Birds	20minCountingWalking	2.8	1.08	9	2	2.55	9	1995	1995	given as standard error 0.36 and 0.85
MupepeleAnne	Mcadam et al. 2007	Developing silvopastoral systems and their effects on diversity of fauna	N	UK-Northern Ireland	Silvopasture	Case-Control	LoE4b	Pasture	Acer pseudoplatanus	Species Richness	Birds	20minCountingWalking	3.32	1.46	36	3.16	2.19	36	1991	1996
MupepeleAnne	Mcadam et al. 2007	Developing silvopastoral systems and their effects on diversity of fauna	N	UK-Wales	Silvopasture	Case-Control	LoE4b	Forest	Acer pseudoplatanus, Alnus rubra	Species Richness	Birds	20minCountingWalking	3.75	3	36	2.25	3.39	36	1994	1995	Results for Northern Wales from Table 6; AF: Silvopasture Sycamore and Alder 400trees/ha; Control: Woodland: Sycamore and Alder
MupepeleAnne	Mcadam et al. 2007	Developing silvopastoral systems and their effects on diversity of fauna	N	UK-Scotland	Silvopasture	Case-Control	LoE4b	Forest	Acer pseudoplatanus	Species Richness	Birds	20minCountingWalking	2.8	1.08	9	5.3	0.99	9	1995	1995	given as standard error 0.36 and 0.33
MupepeleAnne	Mcadam et al. 2007	Developing silvopastoral systems and their effects on diversity of fauna	N	UK-Northern Ireland	Silvopasture	Case-Control	LoE4b	Forest	Acer pseudoplatanus	Species Richness	Birds	20minCountingWalking	3.32	1.46	36	2.62	2.3	36	1991	1996
MupepeleAnne	Mcadam et al. 2007	Developing silvopastoral systems and their effects on diversity of fauna	N	UK	Silvopasture	Case-Control	LoE4b	Pasture	Acer pseudoplatanus	Species Richness	Carabid	pitfall traps	6.85	3.64	48	6	3.67	24	1995	1995	Results for Northern Ireland from Fig. 1, Silvopasture is only 400 trees/ha
MupepeleAnne	Mcadam et al. 2007	Developing silvopastoral systems and their effects on diversity of fauna	N	UK	Silvopasture	Case-Control	LoE4b	Forest	Acer pseudoplatanus, Larix eurolepis, Pinus sylvestris	Species Richness	Carabid	pitfall traps	10.03	4.91	228	8.9	5.01	84	1995	1995	Results for Scottish Sites from Tables 4, Silvopasture is pooled
MupepeleAnne	Mcadam et al. 2007	Developing silvopastoral systems and their effects on diversity of fauna	N	UK	Silvopasture	Case-Control	LoE4b	Pasture	Acer pseudoplatanus	Species Richness	Spiders	pitfall traps	10.3	9.8	24	11	9.8	24	1995	1995	Results for Northern Ireland from Table 1 and Table 3, standard error converted to standard deviation
MupepeleAnne	Mcadam et al. 2007	Developing silvopastoral systems and their effects on diversity of fauna	N	UK	Silvopasture	Case-Control	LoE4b	Forest	Acer pseudoplatanus	Species Richness	Spiders	pitfall traps	10.3	9.8	24	17.3	9.8	24	1995	1995	Results for Northern Ireland from Table 1 and Table 3, standard error converted to standard deviation
KellerMatteo	Moreno et al. 2016	Exploring the causes of high biodiversity of Iberian dehesas: the importance of wood pastures and marginal habitats	M	Spain	Silvopasture	Case-Control	LoE3a	Pasture	Quercus ilex	Species Richness	Bees	transects (100mx2m) with handheld net	3	3.12	41	3.13	1.77	42	2010	2010	Confidence interval given; Control site combined out of three managements: open pasture with annual plants, perennial plants and mixed
KellerMatteo	Moreno et al. 2016	Exploring the causes of high biodiversity of Iberian dehesas: the importance of wood pastures and marginal habitats	M	Spain	Silvopasture	Case-Control	LoE3a	Pasture	Quercus ilex	Species Richness	Earthworms	quadrats (30cmx30cm) poured with expellant solution	2.2	2.53	41	2.77	1.52	42	2010	2010	Confidence interval given; Control site combined out of three managements: open pasture with annual plants, perennial plants and mixed
KellerMatteo	Moreno et al. 2016	Exploring the causes of high biodiversity of Iberian dehesas: the importance of wood pastures and marginal habitats	M	Spain	Silvopasture	Case-Control	LoE3a	Pasture	Quercus ilex	Species Richness	Plants	quadrats and transects (10mx10m and 19mx1m	39.3	8.87	41	38.13	5.1	42	2010	2010	Confidence interval given; Control site combined out of three managements: open pasture with annual plants, perennial plants and mixed
KellerMatteo	Moreno et al. 2016	Exploring the causes of high biodiversity of Iberian dehesas: the importance of wood pastures and marginal habitats	M	Spain	Silvopasture	Case-Control	LoE3a	Pasture	Quercus ilex	Species Richness	Spiders	5 circular supblots (0.375 diameter) with motorized leaf blower (suction)	6.1	3.17	41	7.5	2.9	42	2010	2010	Confidence interval given; Control site combined out of three managements: open pasture with annual plants, perennial plants and mixed
MupepeleAnne	Morgan-Davies et al. 2008	Integrating hill sheep production and newly established native woodland: achieving sustainability through multiple land use in Scotland	N	UK	Silvopasture	Before-After	LoE4a	Pasture	Betula pubescens, Pinus sylvestris, Salix ssp, Alnus glutinosa	Species Richness	Birds	structured walks	11		1	3		1	2000	2005	No measure of variation is given
KellerMatteo	Obrist et al. 2011	Response of bat species to sylvo-pastoral abandonment	Alpine	Switzerland	Silvopasture	Case-Control	LoE3a	Abandoned	Castanea	Species Richness	Bats	recording	3.32	1.86	22	0.95	1.13	22	2005	2005
KellerMatteo	Olden et al. 2016	Grazing and soil pH are biodiversity drivers of vascular plants and bryophytes in boreal wood-pastures	B	Finland	Silvopasture	Case-Control	LoE3a	Abandoned	Betula and Pinus	Species Richness	Bryophytes	quadrats	29	7.4	288	22.17	5.59	288	2012	2013
KellerMatteo	Olden et al. 2016	Grazing and soil pH are biodiversity drivers of vascular plants and bryophytes in boreal wood-pastures	B	Finland	Silvopasture	Case-Control	LoE3a	Abandoned	Betula and Pinus	Species Richness	Vascular plants	quadrats	55	15.64	288	30.8	15.64	288	2012	2013
KellerMatteo	Paltto et al. 2011	﻿Development of secondary woodland in oak wood pastures reduces the richness of rare epiphytic lichens	B	Sweden	Silvopasture	Case-Control	LoE3a	Abandoned	Quercus	Species Richness	Lichen	stem survey with soccer goal net (cell grid 13cmx13cm)	1.97	1.58	31	1	0.84	21	2007	2007	from Raw data, supplement Table 2
MupepeleAnne	Pardon et al. 2019	Gradients in abundance and diversity of ground dwelling arthropods as a function of distance to tree rows in temperate arable agroforestry systems	N	Belgium	Silvoarable	Observational	LoE4a	Agriculture	Populus, Jugland, Prunus	Species Richness	Isopoda	pitfall traps along transects	1.93	2.08	184	0.42	1.22	184	2015	2016	Values from Fig 2 species richness: control = control and treatment=0Distance; The two agroforestry systems old-plantation boundary planted fields and young alley cropping fields were combined
MupepeleAnne	Pardon et al. 2019	Gradients in abundance and diversity of ground dwelling arthropods as a function of distance to tree rows in temperate arable agroforestry systems	N	Belgium	Silvoarable	Observational	LoE4a	Agriculture	Populus, Jugland, Prunus	Species Richness	Carabid	pitfall traps along transects	5.47	4.88	64	6	4	64	2015	2016	Values from Fig4 species richness (SR) of boundary planting: control=30mDistance and treatment =0mDistance
MupepeleAnne	Pardon et al. 2019	Gradients in abundance and diversity of ground dwelling arthropods as a function of distance to tree rows in temperate arable agroforestry systems	N	Belgium	Silvoarable	Observational	LoE4a	Agriculture	Populus, Jugland, Prunus	Species Richness	Diplopoda	pitfall traps along transects	1.63	0.58	120	0.82	0.25	120	2015	2016	Values from Fig 2 species richness: control = control and treatment=0Distance; The two agroforestry systems old-plantation boundary planted fields and young alley cropping fields were combined
MupepeleAnne	Peng & Sutton 1996	The activity and diversity of ground arthropods in an agroforestry system	N	UK	Silvoarable	Case-Control	LoE3a	Agriculture	Fraxinus, Prunus, Acer, Juglans	Log-series	Arthropods	pitfall traps	2.6	0.7	64	2.1	0.7	64	1990	1990
MupepeleAnne	Peng et al. 1993	Diversity of airborne arthropods in a silvoarable agroforestry system	N	UK	Silvoarable	Case-Control	LoE3a	Agriculture	Fraxinus, Prunus, Acer, Juglans	Log-series	Arthropods	Yellow water-pan traps	9.88	2.87	20	8.25	2.1	20	1990	1990	Mean value and sd of 5*4 diversity indices
MupepeleAnne	Peng et al. 1993	Diversity of airborne arthropods in a silvoarable agroforestry system	N	UK	Silvoarable	Case-Control	LoE3a	Forest	Fraxinus, Prunus, Acer, Juglans	Log-series	Arthropods	Yellow water-pan traps	10.59	3.51	5	9.13	2.55	5	1990	1990	Mean value and sd of 5 diversity indices
KellerMatteo	Pereira et al. 2014	The importance of the surroundings: are bird communities of riparian galleries influenced by agroforestry matrices in SW Iberian Peninsula ?	M	Portugal	Silvoarable	Case-Control	LoE4a	Agriculture	Quercus suber, Quercus ilex	Species Richness	Birds	Sampling stations (circular)	7.26	3.58	54	4.44	4.53	27	2001	2001	from Table 2
MupepeleAnne	Razola & Rey Benayas 2009	Effects of woodland islets introduced in a Mediterranean agricultural landscape on local bird communities.	M	Spain	Silvoarable	Case-Control	LoE3a	Abandoned	Quercus ilex	Species Richness	Birds	point counts center of field	10	4.3	2	8.5	2.1	2	2006	2007
MupepeleAnne	Roesch et al. 2019	The value of newly created wood pastures for bird and grasshopper conservation	N	Germany	Silvopasture	Case-Control	LoE3a	Forest	Fagus sylvatica and Pinus sylvestris	Species Richness	Birds	audio records	19.1	1.4	9	14.7	1.5	9	2017	2017
MupepeleAnne	Roesch et al. 2019	The value of newly created wood pastures for bird and grasshopper conservation	N	Germany	Silvopasture	Case-Control	LoE3a	Pasture	Fagus sylvatica and Pinus sylvestris	Species Richness	Birds	audio records	19.1	1.4	9	12.1	2.5	6	2017	2017
MupepeleAnne	Roesch et al. 2019	The value of newly created wood pastures for bird and grasshopper conservation	N	Germany	Silvopasture	Case-Control	LoE3a	Forest	Fagus sylvatica and Pinus sylvestris	Species Richness	Orthoptera and Mantidae	transect with sweep net	8.9	1.3	9	2	0.5	9	2017	2017
MupepeleAnne	Roesch et al. 2019	The value of newly created wood pastures for bird and grasshopper conservation	N	Germany	Silvopasture	Case-Control	LoE3a	Pasture	Fagus sylvatica and Pinus sylvestris	Species Richness	Orthoptera and Mantidae	transect with sweep net	8.9	1.3	9	9.3	0.5	6	2017	2017
MupepeleAnne	Rossetti et al. 2015	Isolated cork oak trees affect soil properties and biodiversity in a Mediterranean wooded grassland	M	Italy	Silvopasture	Observational	LoE4b	Pasture	Quercus	Species Richness	Collembola	subplot sampling in distance to tree	2.9	0.4	12	1.6	1.1	12	2011	2011	Values from Table 3: The sampling position 4 and 5 were used as control and 1 and 2 were the silvopastoral treatment (below the tree; see Fig. 3). Given the less mobil soil living community, we inclulded this study in our meta-analysis, judging it to be a reasonable comparison
MupepeleAnne	Rossetti et al. 2015	Isolated cork oak trees affect soil properties and biodiversity in a Mediterranean wooded grassland	M	Italy	Silvopasture	Observational	LoE4b	Pasture	Quercus	Species Richness	Plants	subplot sampling in distance to tree	33.1	3.7	24	46.8	0.8	24	2011	2011	Values from Table 3: The sampling position 4 and 5 were used as control and 1 and 2 were the silvopastoral treatment (below the tree; see Fig. 3). Given the less mobil plant community, we inclulded this study in our meta-analysis, judging it to be a reasonable comparison
MupepeleAnne	Slancarova et al. 2015	Butterflies in Portuguese ‘montados’: relationships between climate, land use and life-history traits	M	Portugal	Silvopasture	Case-Control	LoE3a	Abandoned	Quercus suber, Quercus ilex	Species Richness	Butterflies	transects	19	5.15	5	22	2.94	7	1998	1999
MupepeleAnne	Stoate et al. 2003	Conservation of European farmland birds: abundance and species diversity	M	Portugal	Silvopasture	Case-Control	LoE3a	Pasture	Quercus rotundifolia, Quercus suber	Shannon	Birds	transects	1.93	0.05	155	1.19	0.06	210	1995	1995	standard error not standard deviation
MupepeleAnne	Taboada et al. 2010	Plant and carabid beetle species diversity in relation to forest type and structural heterogeneity	M	Spain	Silvopasture	Case-Control	LoE3a	Forest	NA	Species Richness	Carabid	pitfall traps	22.2	4.6	5	13.4	2.8	5	2004	2004
MupepeleAnne	Taboada et al. 2010	Plant and carabid beetle species diversity in relation to forest type and structural heterogeneity	M	Spain	Silvopasture	Case-Control	LoE3a	Forest	NA	Species Richness	Plants	transects	15.8	2.05	5	13.6	1.14	5	2004	2004
MupepeleAnne	Tarrega et al. 2009	Abandonment and management in Spanish dehesa systems: Effects on soil features and plant species richness and composition	M	Spain	Silvopasture	Case-Control	LoE3a	Abandoned	Quercus pyrenaica, Quercus ilex	Species Richness	Plants	quadrats along transects	15.8	11.40394669	45	12	26.83281573	45	NA		was given as standard error: 1.7 and 4
MupepeleAnne	Tolgyesi et al. 2018	Shrub encroachment under the trees diversifies the herb layer in a Romanian silvopastoral system	N	Romania	Silvopasture	Case-Control	LoE3a	Pasture	Quercus	Species Richness	Vascular plants	quadrats	16	1.7	30	20	0.5	30	2015	2015
MupepeleAnne	Varah 2015	Can agroforestry reconcile conflicting demands for productivity, biodiversity conservation and delivery of ecosystem services?	N	UK	Silvoarable	Case-Control	LoE3a	Agriculture	Malus and others	Species Richness	Bees	pan traps	0.78	1.12	396	0.78	1.01	396	2011	2013	received raw data after personal communication in November 2017
MupepeleAnne	Varah 2015	Can agroforestry reconcile conflicting demands for productivity, biodiversity conservation and delivery of ecosystem services?	N	UK	Silvopasture	Case-Control	LoE3a	Pasture	Malus and others	Species Richness	Bees	pan traps	0.72	0.97	738	0.53	0.68	738	2011	2013	received raw data after personal communication in November 2017
MupepeleAnne	Varah 2015	Can agroforestry reconcile conflicting demands for productivity, biodiversity conservation and delivery of ecosystem services?	N	UK	Silvoarable	Case-Control	LoE3a	Agriculture	Malus and others	Species Richness	Butterflies	transects	1.7	1.97	128	0.37	0.9	128	2011	2013	received raw data after personal communication in November 2017
MupepeleAnne	Varah 2015	Can agroforestry reconcile conflicting demands for productivity, biodiversity conservation and delivery of ecosystem services?	N	UK	Silvopasture	Case-Control	LoE3a	Pasture	Malus and others	Species Richness	Butterflies	transects	0.98	1.45	232	0.28	0.66	192	2011	2013	received raw data after personal communication in November 2017
MupepeleAnne	Varah 2015	Can agroforestry reconcile conflicting demands for productivity, biodiversity conservation and delivery of ecosystem services?	N	UK	Silvoarable	Case-Control	LoE3a	Agriculture	Malus and others	Species Richness	Plants	transects	4.037	2.92	27	4.11	1.086	27	2011	2013	received raw data after personal communication in November 2017
MupepeleAnne	Varah 2015	Can agroforestry reconcile conflicting demands for productivity, biodiversity conservation and delivery of ecosystem services?	N	UK	Silvopasture	Case-Control	LoE3a	Pasture	Malus and others	Species Richness	Plants	transects	6.13	2.41	46	4.85	0.83	40	2011	2013	received raw data after personal communication in November 2017
KellerMatteo	Wood et al. 2017	European Union tree density limits do not reflect bat diversity in wood-pastures	B	Sweden	Silvopasture	Case-Control	LoE3a	Forest	NA	Species Richness	Bats	recording	4.2	1.1	26	2.7	0.8	26	2015	2015
KellerMatteo	Wood et al. 2017	European Union tree density limits do not reflect bat diversity in wood-pastures	B	Sweden	Silvopasture	Case-Control	LoE3a	Pasture	NA	Species Richness	Bats	recording	4.2	1.1	26	3.6	1.5	26	2015	2015
