# Supplementary material for: European agroforestry has no unequivocal effect on biodiversity: a time-cumulative meta-analysis
Source: BMC Ecol Evol. 2021 Oct 23;21:193. doi: 10.1186/s12862-021-01911-9 (PMC8541809; doi:10.1186/s12862-021-01911-9)
Supplement: Supplementary file 5 — Additional file 5. Description of data tables and R-Code of the analysis. The file is in the R-Markdown format (.rmd) and can be opened via R-Studio or any other text editor. The Appendix 5 is also provided in the html format including the R-Output of the analysis. [file 12862_2021_1911_MOESM5_ESM.zip]

Archive with 9 entries (8 files):
- 12862_2021_1911_MOESM5_ESM/
- __MACOSX/._12862_2021_1911_MOESM5_ESM
- 12862_2021_1911_MOESM5_ESM/Appendix5_Agroforestry_MetaAnalysis_Supplement.Rmd
- __MACOSX/12862_2021_1911_MOESM5_ESM/._Appendix5_Agroforestry_MetaAnalysis_Supplement.Rmd
- 12862_2021_1911_MOESM5_ESM/Appendix5_Agroforestry_MetaAnalysis_Supplement.html
- __MACOSX/12862_2021_1911_MOESM5_ESM/._Appendix5_Agroforestry_MetaAnalysis_Supplement.html
- 12862_2021_1911_MOESM5_ESM/Appendix5_Agroforestry_MetaAnalysis_Supplement_library.bib
- 12862_2021_1911_MOESM5_ESM/12862_2021_1911_MOESM4_ESM.csv
- __MACOSX/12862_2021_1911_MOESM5_ESM/._12862_2021_1911_MOESM4_ESM.csv
