# Supplementary material for: European agroforestry has no unequivocal effect on biodiversity: a time-cumulative meta-analysis
Source: BMC Ecol Evol. 2021 Oct 23;21:193. doi: 10.1186/s12862-021-01911-9 (PMC8541809; doi:10.1186/s12862-021-01911-9)
Supplement: Supplementary file 5 — Additional file 5. Description of data tables and R-Code of the analysis. The file is in the R-Markdown format (.rmd) and can be opened via R-Studio or any other text editor. The Appendix 5 is also provided in the html format including the R-Output of the analysis. [file 12862_2021_1911_MOESM5_ESM.zip › 12862_2021_1911_MOESM5_ESM/Appendix5_Agroforestry_MetaAnalysis_Supplement_library.bib]

@article{Mupepele2016a,
author = {Mupepele, Anne-Christine and Walsh, Jessica C. and Sutherland, William J. and Dormann, Carsten F},
doi = {10.1890/15-0595},
file = {:Users/anne/Documents/Uni/Literature/Ecological Applications/Mupepele et al.{\_}2016{\_}An evidence assessment tool for ecosystem services and conservation studies.pdf:pdf;:Users/anne/Documents/Uni/Literature/Ecological Applications/Mupepele et al.{\_}2016{\_}An evidence assessment tool for ecosystem services and conservation studies(2).pdf:pdf},
issn = {10510761},
journal = {Ecological Applications},
month = {feb},
number = {5},
pages = {1295--1301},
title = {{An evidence assessment tool for ecosystem services and conservation studies}},
url = {http://biorxiv.org/lookup/doi/10.1101/010140 http://onlinelibrary.wiley.com/doi/10.1890/15-0595/full http://doi.wiley.com/10.1890/15-0595},
volume = {26},
year = {2016}
}
@article{Nakagawa2012,
abstract = {Meta-analysis has changed the way researchers conduct literature reviews not only in medical and social sciences but also in biological sciences. Meta-analysis in biological sciences, especially in ecology and evolution (which we refer to as ‘biological' meta-analysis) faces somewhat different methodological problems from its counterparts in medical and social sciences, where meta-analytic techniques were originally developed. The main reason for such differences is that biological meta-analysis often integrates complex data composed of multiple strata with, for example, different measurements and a variety of species. Here, we review methodological issues and advancements in biological meta-analysis, focusing on three topics: (1) non-independence arising from multiple effect sizes obtained in single studies and from phylogenetic relatedness, (2) detecting and accounting for heterogeneity, and (3) identifying publication bias and measuring its impact. We show how the marriage between mixed-effects (hierarchical/multilevel) models and phylogenetic comparative methods has resolved most of the issues under discussion. Furthermore, we introduce the concept of across-study and within-study meta- analysis, and propose how the use of within-study meta-analysis can improve many empirical studies typical of ecology and evolution. Keywords},
author = {Nakagawa, Shinichi and Santos, Eduardo S A},
doi = {10.1007/s10682-012-9555-5},
file = {:Users/anne/Documents/Uni/Literature/Evolutionary Ecology/Nakagawa, Santos{\_}2012{\_}Methodological issues and advances in biological meta-analysis.pdf:pdf},
isbn = {0269-7653},
issn = {02697653},
journal = {Evolutionary Ecology},
keywords = {Egger's regression,Fixed-effect meta-analysis,Heterogeneity,I 2,Meta-regression,Multivariate meta-analysis,Random-effects meta-analysis,Trim and fill method},
number = {5},
pages = {1253--1274},
pmid = {1037270942},
title = {{Methodological issues and advances in biological meta-analysis}},
volume = {26},
year = {2012}
}
@incollection{Walter1991,
address = {Stuttgart},
author = {Walter and Breckle},
booktitle = {{\{}{\"{O}}{\}}kologie der Erde, Band 1},
edition = {3},
isbn = {3-437-20454-8},
pages = {23,24},
publisher = {Spektrum Akademischer Verlag},
title = {{{\{}{\"{O}}{\}}kologie der Erde, Band 1}},
year = {1991}
}
@article{Duncan1979,
author = {Duncan, K W},
file = {:Users/anne/Documents/Uni/Literature/Mauri Ora/Duncan{\_}1979{\_}Obtaining the overall mean and variance for combined samples.pdf:pdf},
journal = {Mauri Ora},
pages = {139--142},
title = {{Obtaining the overall mean and variance for combined samples}},
volume = {7},
year = {1979}
}
@article{Nakagawa2013,
abstract = {The use of both linear and generalized linear mixed-effects models (LMMs and GLMMs) has become popular not only in social and medical sciences, but also in biological sciences, especially in the field of ecology and evolution. Information criteria, such as Akaike Information Criterion (AIC), are usually presented as model comparison tools for mixed-effects models. The presentation of 'variance explained' (R2) as a relevant summarizing statistic of mixed-effects models, however, is rare, even though R2 is routinely reported for linear models (LMs) and also generalized linear models (GLMs). R2 has the extremely useful property of providing an absolute value for the goodness-of-fit of a model, which cannot be given by the information criteria. As a summary statistic that describes the amount of variance explained, R2 can also be a quantity of biological interest. One reason for the under-appreciation of R2 for mixed-effects models lies in the fact that R2 can be defined in a number of ways. Furthermore, most definitions of R2 for mixed-effects have theoretical problems (e.g. decreased or negative R2 values in larger models) and/or their use is hindered by practical difficulties (e.g. implementation). Here, we make a case for the importance of reporting R2 for mixed-effects models. We first provide the common definitions of R2 for LMs and GLMs and discuss the key problems associated with calculating R2 for mixed-effects models. We then recommend a general and simple method for calculating two types of R2 (marginal and conditional R2) for both LMMs and GLMMs, which are less susceptible to common problems. This method is illustrated by examples and can be widely employed by researchers in any fields of research, regardless of software packages used for fitting mixed-effects models. The proposed method has the potential to facilitate the presentation of R2 for a wide range of circumstances. {\textcopyright} 2012 The Authors. Methods in Ecology and Evolution {\textcopyright} 2012 British Ecological Society.},
author = {Nakagawa, Shinichi and Schielzeth, Holger},
doi = {10.1111/j.2041-210x.2012.00261.x},
file = {:Users/anne/Documents/Uni/Literature/Methods in Ecology and Evolution/Nakagawa, Schielzeth{\_}2013{\_}A general and simple method for obtaining R2 from generalized linear mixed-effects models.pdf:pdf},
issn = {2041210X},
journal = {Methods in Ecology and Evolution},
keywords = {Coefficient of determination,Goodness-of-fit,Heritability,Information criteria,Intra-class correlation,Linear models,Model fit,Repeatability,Variance explained},
number = {2},
pages = {133--142},
title = {{A general and simple method for obtaining R2 from generalized linear mixed-effects models}},
volume = {4},
year = {2013}
}
@article{Martin2015a,
abstract = {Over 400 million hectares of tropical forest are currently designated as logging concessions. This practice is an important source of timber, but there are concerns about its long-term sustainability and impacts on biodiversity and carbon storage. However, logging impacts vary widely, making generalisation and, consequently, policy implementation, difficult. Recent syntheses of animal biodiversity have indicated that differences in logging intensity - the volume of wood removed ha-1 - might help to explain some of these disparities. In addition, it has widely been assumed that reduced impact logging (RIL) might minimise some of the negative effects of logging; though in practice, this has rarely been tested. To test the hypothesis that RIL reduces negative impacts of selective logging once intensity is controlled for, we used meta-analyses of selective logging impact studies, focusing specifically on (1) residual tree damage, (2) aboveground biomass and (3) tree species richness. Our results indicate that RIL appears to reduce residual tree damage when compared to conventional methods. However, changes in aboveground biomass were negatively related to logging intensity. Any effect of RIL, independent of logging intensity, was difficult to discern since it was carried out at relatively low intensities. Tree richness appeared to increase at low intensities but decreased at higher intensities and any effect of RIL was difficult to detect. Our results tentatively support the hypothesis that RIL reduces the negative impacts of logging on tree damage, but do not support suggestions that RIL reduces loss of aboveground biomass or tree species richness. However, this lack of support may be a result of the relative paucity of data on the topic. Based on our results, we suggest that better evidence is needed to assess the differences between the impacts of RIL and conventional logging. Studies that consider plot-level differences in logging intensity are required to fill this knowledge gap. In addition, there must be clarification of whether RIL is an inherently low intensity practice so that this can be factored into management.},
author = {Martin, Philip A. and Newton, Adrian C. and Pfeifer, Marion and Khoo, Min Sheng and Bullock, James M.},
doi = {10.1016/j.foreco.2015.07.010},
file = {:Users/anne/Documents/Uni/Literature/Forest Ecology and Management/Martin et al.{\_}2015{\_}Impacts of tropical selective logging on carbon storage and tree species richness A meta-analysis.pdf:pdf;:Users/anne/Documents/Uni/Literature/Forest Ecology and Management/Martin et al.{\_}2015{\_}Impacts of tropical selective logging on carbon storage and tree species richness A meta-analysis.docx:docx;:Users/anne/Documents/Uni/Literature/Forest Ecology and Management/Martin et al.{\_}2015{\_}Impacts of tropical selective logging on carbon storage and tree species richness A meta-analysis.csv:csv;:Users/anne/Documents/Uni/Literature/Forest Ecology and Management/Martin et al.{\_}2015{\_}Impacts of tropical selective logging on carbon storage and tree species richness A meta-analysis(2).csv:csv;:Users/anne/Documents/Uni/Literature/Forest Ecology and Management/Martin et al.{\_}2015{\_}Impacts of tropical selective logging on carbon storage and tree species richness A meta-analysis(3).csv:csv},
issn = {03781127},
journal = {Forest Ecology and Management},
keywords = {Biomass,Deforestation,Degradation,Land-use,REDD+,RIL,Selective logging},
pages = {224--233},
publisher = {Elsevier B.V.},
title = {{Impacts of tropical selective logging on carbon storage and tree species richness: A meta-analysis}},
url = {http://dx.doi.org/10.1016/j.foreco.2015.07.010},
volume = {356},
year = {2015}
}
